# Supplementary material for: A stochastic differential equation model for transcriptional regulatory networks
Source: BMC Bioinformatics. 2007 May 24;8(Suppl 5):S4. doi: 10.1186/1471-2105-8-S5-S4 (PMC1892092; doi:10.1186/1471-2105-8-S5-S4)
Supplement: Additional File 1 — Lists of strings (for the gene names) and numerical data (for their fitting parameters). The full table obtained from processing with the SDE beta sigmoid method the Spellman data [1] [file 1471-2105-8-S5-S4-S1.xls]

## Sheet: all.output
Gene Name	log L	AIC	Best Fit
YAL001C(TFC3)	8.00830568352947	-10.0166113670589	1.35237491661289	YAL001C = -0.00685 + 0.252 GAL4 + -0.23657 KSS1	YPL248C(GAL4)	YGR040W(KSS1)	-0.0068539023752992	0.252003444782152	-0.236573046920420
YAL002W(VPS8)	13.3804869432911	-20.7609738865821	0.422432940772832	YAL002W = -0.00185 + -0.27185 HIR1 + 0.21752 HOG1	YBL008W(HIR1)	YLR113W(HOG1)	-0.00184750683911043	-0.271846621329031	0.217522049603733
YAL003W(EFB1)	8.4699204409289	-8.93984088185782	2.06378617108653	YAL003W = -0.11645 + 0.08833 IFH1 + 0.18004 FKH1 + -0.11952 HIR1	YLR223C(IFH1)	YIL131C(FKH1)	YBL008W(HIR1)	-0.116450040283679	0.0883277394403072	0.180036425348485	-0.119519271265994
YAL004W(NA)	11.4452715562889	-14.8905431125777	0.718196008759339	YAL004W = 0.02534 + -0.21176 FZF1 + 0.22786 FAP7 + -0.2289 CST6	YGL254W(FZF1)	YDL166C(FAP7)	YIL036W(CST6)	0.0253415099877183	-0.211755671888852	0.227862583351340	-0.228903828462894
YAL005C(SSA1)	5.12932952033773	-4.25865904067546	1.18200900612408	YAL005C = 0.03475 + -0.37237 HAC1 + 0.19019 FAP7	YFL031W(HAC1)	YDL166C(FAP7)	0.034752323962577	-0.372371598983293	0.190194350786661
YAL007C(ERP2)	12.3915184381734	-20.7830368763467	1.00045719375822	YAL007C = 0.04206 + -0.09983 ABF1	YKL112W(ABF1)	0.0420554110522801	-0.0998345073279532
YAL008W(FUN14)	2.42387819306629	1.15224361386742	3.06640185885711	YAL008W = -0.00923 + 0.26162 GAL4 + -0.23914 KSS1	YPL248C(GAL4)	YGR040W(KSS1)	-0.00923072020666763	0.261624866616481	-0.239140920000314
YAL009W(SPO7)	11.0533689393934	-16.1067378787868	0.765935583807221	YAL009W = 0.00836 + -0.26991 HAC1 + 0.15046 IXR1	YFL031W(HAC1)	YKL032C(IXR1)	0.00835882718602636	-0.269910570062204	0.150457619766157
YAL010C(MDM10)	10.5080353619969	-13.0160707239938	0.821850477814687	YAL010C = -0.05417 + 0.24992 FKH1 + -0.26457 ABF1 + 0.11475 KRE33	YIL131C(FKH1)	YKL112W(ABF1)	YNL132W(KRE33)	-0.0541676597305543	0.249919464515070	-0.264566412933662	0.114748247445803
YAL011W(SWC3)	18.0011062820301	-28.0022125640601	0.235428163162047	YAL011W = 0.01361 + -0.61661 HIR3 + 0.79764 HIR2 + -0.15945 GCR2	YJR140C(HIR3)	YOR038C(HIR2)	YNL199C(GCR2)	0.0136145084684298	-0.616610856266697	0.79763940648326	-0.159454896923794
YAL012W(CYS3)	11.7100358707104	-17.4200717414207	0.98397268978265	YAL012W = -0.00583 + 0.14109 FKH1 + -0.21291 HAC1	YIL131C(FKH1)	YFL031W(HAC1)	-0.0058331354391655	0.141094393793464	-0.212909682228683
YAL013W(DEP1)	20.6783431255048	-33.3566862510097	0.293585055158387	YAL013W = 0.06724 + 0.23712 GAL4 + -0.30622 HIR3 + -0.13881 GAT3	YPL248C(GAL4)	YJR140C(HIR3)	YLR013W(GAT3)	0.0672381298135692	0.237122867242418	-0.306224621160437	-0.138811563595569
YAL014C(SYN8)	19.2003135458740	-32.4006270917479	0.575958322509086	YAL014C = -0.0098 + 0.10846 FKH1 + -0.09955 ABF1	YIL131C(FKH1)	YKL112W(ABF1)	-0.0097988346920189	0.108463106554955	-0.0995530732885914
YAL015C(NTG1)	13.4615615730917	-22.9231231461834	0.808181669419285	YAL015C = 0.07005 + -0.17805 BAS1	YKR099W(BAS1)	0.0700490990337433	-0.17804686219959
YAL016W(TPD3)	3.05060463809975	-2.10120927619951	4.67263941659853	YAL016W = 0.10311 + -0.25973 BAS1	YKR099W(BAS1)	0.103111382422528	-0.259733204498506
YAL017W(PSK1)	11.7933419729045	-19.586683945809	0.782132700768732	YAL017W = -0.01319 + 0.03302 IFH1	YLR223C(IFH1)	-0.0131895022525322	0.0330211109050466
YAL018C(NA)	5.29342362001098	-0.586847240021962	1.25084437880231	YAL018C = 0.25697 + -1.9885 GAL80 + -0.92244 FKH2 + 1.98377 IME1 + 0.624 HMS1	YML051W(GAL80)	YNL068C(FKH2)	YJR094C(IME1)	YOR032C(HMS1)	0.256972886867230	-1.98850376743215	-0.92244478293249	1.98376678459746	0.623999720170951
YAL019W(FUN30)	14.4020234634139	-22.8040469268277	1.07174250529163	YAL019W = 0.0048 + -0.15166 BYE1 + 0.04217 IFH1	YKL005C(BYE1)	YLR223C(IFH1)	0.00479894641394939	-0.151661771398428	0.0421710070967149
YAL020C(ATS1)	9.84814321460045	-11.6962864292009	0.616261890560409	YAL020C = 0.01197 + -0.26759 HAC1 + 0.53427 GAL4 + -0.52104 INO4	YFL031W(HAC1)	YPL248C(GAL4)	YOL108C(INO4)	0.0119663145121929	-0.267592013513044	0.534267017275809	-0.521035447304147
YAL021C(CCR4)	21.3582784900937	-38.7165569801875	0.429967318039609	YAL021C = 0.00671 + -0.06051 HIR1	YBL008W(HIR1)	0.00671163121106102	-0.0605117389971632
YAL022C(FUN26)	14.8183963047696	-23.6367926095392	0.581445661741567	YAL022C = -0.07821 + 0.07028 IFH1 + 0.10109 FKH1	YLR223C(IFH1)	YIL131C(FKH1)	-0.078208217350342	0.0702824034609762	0.101090183959107
YAL023C(PMT2)	15.5896596145419	-25.1793192290839	0.441430242767219	YAL023C = 0.0124 + -0.13943 DAL82 + 0.08242 CIN5	YNL314W(DAL82)	YOR028C(CIN5)	0.0123980617979568	-0.139433562778901	0.0824188240430626
YAL024C(LTE1)	11.1997485625987	-18.3994971251973	0.72513509239123	YAL024C = -0.03077 + 0.10943 GAL80	YML051W(GAL80)	-0.030765654211404	0.109429614816208
YAL025C(MAK16)	12.3389910001926	-16.6779820003853	0.571389741713323	YAL025C = -0.01534 + -0.53588 CST6 + 0.34012 DAL81 + 0.1005 CIN5	YIL036W(CST6)	YIR023W(DAL81)	YOR028C(CIN5)	-0.0153394608296581	-0.535880537506677	0.340124240991524	0.10050050731591
YAL026C(DRS2)	4.71228529123744	-5.42457058247488	1.71487080171879	YAL026C = -0.04961 + 0.10984 FKH1	YIL131C(FKH1)	-0.0496091815812586	0.109843934544289
YAL027W(NA)	9.70357043205354	-15.4071408641071	1.97084572221453	YAL027W = 0.04575 + -0.1177 MAC1	YMR021C(MAC1)	0.0457531611422715	-0.117698912114108
YAL028W(FRT2)	6.01166613052014	-8.02333226104027	2.87691904578646	YAL028W = 0.03663 + -0.09326 CAD1	YDR423C(CAD1)	0.0366327222864086	-0.0932644010228692
YAL029C(MYO4)	7.81354076042986	-9.62708152085973	2.10357299072901	YAL029C = -0.02924 + 0.23165 FKH1 + -0.19265 ABF1	YIL131C(FKH1)	YKL112W(ABF1)	-0.0292369265315322	0.231649125812715	-0.192650980961252
YAL030W(SNC1)	17.4271678121204	-26.8543356242408	0.40628720856999	YAL030W = 0.09741 + -0.19609 FZF1 + 0.13915 CHA4 + -0.26193 IME1	YGL254W(FZF1)	YLR098C(CHA4)	YJR094C(IME1)	0.0974104281795248	-0.196091466882056	0.139153470033524	-0.261934538236062
YAL031C(FUN21)	17.8532036010979	-21.7064072021957	0.0799677462591721	YAL031C = -0.50836 + 0.50288 GAL4 + 0.33767 ASK10 + 0.46422 FKH2 + -0.20479 CRZ1 + 0.17505 DAL80 + 0.10282 HAP5	YPL248C(GAL4)	YGR097W(ASK10)	YNL068C(FKH2)	YNL027W(CRZ1)	YKR034W(DAL80)	YOR358W(HAP5)	-0.50836088174046	0.502879693988139	0.337669021730792	0.464216002625295	-0.204787684802659	0.175052129922068	0.102820430437289
YAL032C(PRP45)	12.5972868858883	-19.1945737717766	0.856359446544358	YAL032C = -0.01942 + 0.16047 FKH1 + -0.13528 ABF1	YIL131C(FKH1)	YKL112W(ABF1)	-0.0194222582255398	0.160466905290848	-0.135277504098703
YAL033W(POP5)	13.9399041333891	-21.8798082667781	0.861655737698885	YAL033W = -0.01288 + 0.16929 FKH1 + -0.15352 ABF1	YIL131C(FKH1)	YKL112W(ABF1)	-0.0128783352991687	0.169288507269039	-0.153521428179024
YAL034C(FUN19)	4.82275989003053	-3.64551978006105	1.45512895403473	YAL034C = 0.03243 + 0.33126 AFT2 + -0.07801 IFH1	YPL202C(AFT2)	YLR223C(IFH1)	0.0324295574488059	0.331263337233823	-0.0780088096454646
YAL035W(FUN12)	9.11956022495592	-12.2391204499118	0.996561202554769	YAL035W = 0.01442 + -0.41789 HIR3 + 0.38635 FHL1	YJR140C(HIR3)	YPR104C(FHL1)	0.0144183323731139	-0.417887415378379	0.386354200498635
YAL036C(RBG1)	9.24718450719344	-14.4943690143869	0.85375482694317	YAL036C = 0.02486 + -0.1886 CST6	YIL036W(CST6)	0.0248643533442083	-0.188597424891971
YAL037W(NA)	21.9215026317023	-39.8430052634047	0.259763041464852	YAL037W = -0.02718 + 0.0536 CIN5	YOR028C(CIN5)	-0.0271762711039771	0.0535961478498568
YAL038W(CDC19)	12.9528445302929	-21.9056890605858	0.851075367936242	YAL038W = 0.01772 + -0.10646 CST6	YIL036W(CST6)	0.0177189854445361	-0.10645604547286
YAL039C(CYC3)	11.0414050625435	-18.0828101250870	0.768807787076289	YAL039C = 0.02899 + -0.119 GAL80	YML051W(GAL80)	0.0289890479683928	-0.119004299862301
YAL040C(CLN3)	6.08716993848468	-6.17433987696937	1.05835158332000	YAL040C = 0.13868 + -0.32174 GAT3 + -0.10762 GAT1	YLR013W(GAT3)	YFL021W(GAT1)	0.138679410734139	-0.321736672681102	-0.107615071205892
YAL041W(CDC24)	15.3323669123481	-26.6647338246961	0.813569183331864	YAL041W = 0.02715 + -0.07041 CAD1	YDR423C(CAD1)	0.0271457953465158	-0.0704076424502861
YAL042W(ERV46)	17.6072024312672	-31.2144048625344	0.322164236687867	YAL042W = 0.03921 + -0.09808 DAL82	YNL314W(DAL82)	0.0392139434710621	-0.0980838102677481
YAL043C(PTA1)	12.3187477114909	-20.6374954229818	0.78692728935258	YAL043C = 0.0202 + -0.05424 MAC1	YMR021C(MAC1)	0.0202005923399325	-0.0542419087118825
YAL044C(GCV3)	13.7248550823648	-21.4497101647296	0.635998442805144	YAL044C = 0.00526 + 0.18348 HIR1 + -0.12857 HOG1	YBL008W(HIR1)	YLR113W(HOG1)	0.00526030719153473	0.183483201436628	-0.12857459598124
YAL045C(NA)	6.60595167463777	-9.21190334927554	2.36723208092185	YAL045C = 0.0423 + -0.10951 KRE33	YNL132W(KRE33)	0.0422951708420168	-0.109507176296145
YAL046C(NA)	17.1495425809229	-30.2990851618458	0.564425276680396	YAL046C = 0.04564 + -0.11644 BAS1	YKR099W(BAS1)	0.0456420648965961	-0.116437618670962
YAL047C(SPC72)	12.5830733981521	-17.1661467963042	0.744782473460848	YAL047C = -0.21106 + 0.14224 CIN5 + 0.26692 ABF1 + 0.24917 GCN4	YOR028C(CIN5)	YKL112W(ABF1)	YEL009C(GCN4)	-0.211062156872968	0.142238709561434	0.266920779637376	0.249165619890852
YAL048C(GEM1)	12.0462706290158	-16.0925412580316	0.728855420643666	YAL048C = 0.2719 + -0.21351 CIN5 + -0.32021 ABF1 + -0.25712 GCN4	YOR028C(CIN5)	YKL112W(ABF1)	YEL009C(GCN4)	0.271898782790958	-0.213512386074034	-0.320210954254954	-0.257118181971202
YAL049C(NA)	14.0241141062299	-24.0482282124597	0.801002292484808	YAL049C = -0.02545 + 0.04402 IFH1	YLR223C(IFH1)	-0.0254536483321982	0.0440219459002436
YAL051W(OAF1)	11.6115718581784	-19.2231437163568	0.807161121578663	YAL051W = -0.01038 + 0.0688 BYE1	YKL005C(BYE1)	-0.0103803922920342	0.0688013595458157
YAL053W(NA)	12.4248913021167	-18.8497826042334	0.982993539582107	YAL053W = 0.02666 + -0.1477 MAC1 + 0.05051 ASH1	YMR021C(MAC1)	YKL185W(ASH1)	0.0266623971034919	-0.14769708431636	0.0505115159727986
YAL054C(ACS1)	11.8154020339189	-17.6308040678379	0.636108724650615	YAL054C = 0.00834 + 0.178 CRZ1 + -0.17167 GZF3	YNL027W(CRZ1)	YJL110C(GZF3)	0.0083390758602135	0.178003586955135	-0.171665718171569
YAL055W(PEX22)	3.13442436246328	-2.26884872492656	2.27842118023388	YAL055W = -0.02124 + 0.08096 HAP5	YOR358W(HAP5)	-0.0212355656241308	0.0809642554713431
YAL056W(GPB2)	12.2320031370914	-18.4640062741829	1.03184715522089	YAL056W = -0.02485 + 0.16689 FKH1 + -0.12894 ABF1	YIL131C(FKH1)	YKL112W(ABF1)	-0.0248509264488506	0.16689300577572	-0.128937735167109
YAL058W(CNE1)	7.0381113906802	-10.0762227813604	2.43641735963661	YAL058W = 0.04068 + -0.10303 MAC1	YMR021C(MAC1)	0.0406801965233568	-0.103028447042987
YAL059W(ECM1)	9.18523798223902	-12.3704759644780	0.530977862563282	YAL059W = 0.10638 + -0.5565 HMS1 + 0.08975 IFH1	YOR032C(HMS1)	YLR223C(IFH1)	0.106383301492989	-0.556504008327315	0.0897475459522894
YAL060W(BDH1)	6.7872860603768	-7.5745721207536	1.64663024215191	YAL060W = 0.00883 + 0.19758 GAL4 + -0.17276 GZF3	YPL248C(GAL4)	YJL110C(GZF3)	0.00882737079385697	0.197579049949462	-0.172763824780276
YAL061W(NA)	21.2371835147814	-28.4743670295628	0.0240641343436603	YAL061W = -0.14758 + -1.18905 CST6 + 0.32195 FKH1 + -0.36932 IXR1 + 1.52154 BYE1 + 0.1257 GAT3 + 0.16537 ACA1	YIL036W(CST6)	YIL131C(FKH1)	YKL032C(IXR1)	YKL005C(BYE1)	YLR013W(GAT3)	YER045C(ACA1)	-0.147576366512320	-1.18905224516009	0.321954117639045	-0.369318048574371	1.52154255029523	0.125704725689605	0.165368984351829
YAL062W(GDH3)	15.6628643859084	-21.3257287718169	0.538284814325021	YAL062W = 0.01992 + 0.19108 FKH1 + -0.21808 DAL82 + -0.12641 ABF1 + 0.09137 GAL4	YIL131C(FKH1)	YNL314W(DAL82)	YKL112W(ABF1)	YPL248C(GAL4)	0.0199152313235824	0.191078638266608	-0.218082355066691	-0.126408952806146	0.091365707897825
YAL063C(FLO9)	15.1433497995152	-26.2866995990304	0.407509829313451	YAL063C = 0.0425 + -0.14887 IME1	YJR094C(IME1)	0.0424989907985328	-0.148866482593673
YAL064W(NA)	6.06213094936145	-8.1242618987229	2.78826139407318	YAL064W = -0.03786 + 0.07283 IFH1	YLR223C(IFH1)	-0.0378576424737527	0.072825683222231
YAL065C(NA)	4.61729602919568	-5.23459205839135	1.63298081764696	YAL065C = -0.06785 + 0.17416 BAS1	YKR099W(BAS1)	-0.0678473579877528	0.17415933589554
YAL066W(NA)	5.86237457880875	-5.7247491576175	1.11243722536232	YAL066W = -0.01325 + 0.22637 GAL4 + -0.20114 KSS1	YPL248C(GAL4)	YGR040W(KSS1)	-0.0132488511628589	0.226368912480319	-0.201141811427105
YAL067C(SEO1)	9.03115390700905	-12.0623078140181	1.80997423303580	YAL067C = 0.00421 + -0.19276 FAP7 + 0.24255 HAC1	YDL166C(FAP7)	YFL031W(HAC1)	0.00421434206016678	-0.192761748884911	0.242550409323676
YAR002W(NUP60)	7.55407136600172	-5.10814273200345	0.84737389717919	YAR002W = -0.03246 + -0.22161 DAL82 + 0.28597 ABF1 + -0.16947 FAP7 + 0.22455 GAL80	YNL314W(DAL82)	YKL112W(ABF1)	YDL166C(FAP7)	YML051W(GAL80)	-0.032455573495807	-0.221609316736403	0.285965792381440	-0.169466348689208	0.224545912972427
YAR003W(SWD1)	18.6089489644456	-29.2178979288913	0.178746032185564	YAR003W = -0.1903 + 0.19793 CIN5 + 0.09359 FKH1 + 0.12465 BAS1	YOR028C(CIN5)	YIL131C(FKH1)	YKR099W(BAS1)	-0.190302057567080	0.197934751070551	0.0935874688816095	0.124650540155967
YAR007C(RFA1)	10.7296668846578	-15.4593337693157	1.16924981859725	YAR007C = -0.16587 + 0.22898 CIN5 + 0.13583 CHA4	YOR028C(CIN5)	YLR098C(CHA4)	-0.165869487460741	0.228982415599944	0.135825784007415
YAR008W(SEN34)	13.1621451325218	-18.3242902650436	0.488545626304382	YAR008W = -0.05649 + 0.20331 BAS1 + -0.13001 FZF1 + 0.04562 ASH1	YKR099W(BAS1)	YGL254W(FZF1)	YKL185W(ASH1)	-0.0564860731901194	0.203311621865338	-0.130010707742228	0.0456248231613074
YAR009C(NA)	3.11140198764776	5.77719602470448	2.04538672991537	YAR009C = 0.08923 + -0.283 DAL82 + 0.57212 ABF1 + -0.39069 FAP7 + -0.25735 FKH1 + 0.31311 CST6	YNL314W(DAL82)	YKL112W(ABF1)	YDL166C(FAP7)	YIL131C(FKH1)	YIL036W(CST6)	0.089226421273826	-0.2829996929148	0.572116907899956	-0.390694322065253	-0.257349642757117	0.313111973482017
YAR010C(NA)	9.27751284075067	-14.5550256815013	1.49088870673625	YAR010C = 0.02169 + -0.06493 ABF1	YKL112W(ABF1)	0.0216925516833044	-0.064934132574056
YAR014C(BUD14)	13.4179683459920	-22.8359366919839	0.827925521431368	YAR014C = -0.02752 + 0.06946 FKH1	YIL131C(FKH1)	-0.0275243000880412	0.0694618630573871
YAR015W(ADE1)	14.0891044488401	-22.1782088976802	0.490501163349656	YAR015W = -0.04451 + 0.17969 HAP2 + -0.128 CRZ1	YGL237C(HAP2)	YNL027W(CRZ1)	-0.0445071134496066	0.179689951358615	-0.128001627713764
YAR018C(KIN3)	7.20044201592792	-8.40088403185585	0.898553643357222	YAR018C = -0.04511 + 0.25039 HAP2 + -0.17557 INO2	YGL237C(HAP2)	YDR123C(INO2)	-0.0451116215390744	0.25038679126309	-0.175569767029797
YAR019C(CDC15)	18.1469741590907	-30.2939483181815	0.320338884448341	YAR019C = 0.06443 + -0.13912 FAP7 + -0.12006 GCN4	YDL166C(FAP7)	YEL009C(GCN4)	0.0644287488982149	-0.139122086090623	-0.120056656789376
YAR020C(PAU7)	10.2047061747994	-16.4094123495989	0.862453326221423	YAR020C = 0.03377 + -0.08604 DAL82	YNL314W(DAL82)	0.0337726684508412	-0.0860412522224757
YAR023C(NA)	14.1020847486997	-22.2041694973994	1.02595085057256	YAR023C = 0.02271 + -0.18709 HAC1 + 0.11946 HSF1	YFL031W(HAC1)	YGL073W(HSF1)	0.0227116877166894	-0.187093217402126	0.119461734919885
YAR027W(UIP3)	16.1895699636344	-26.3791399272688	0.571080917476555	YAR027W = -0.02638 + 0.16668 FAP7 + -0.13428 ARG81	YDL166C(FAP7)	YML099C(ARG81)	-0.0263777726895870	0.166676454383874	-0.134275103923057
YAR028W(NA)	12.2269602665087	-18.4539205330174	1.19970962034419	YAR028W = 0.01998 + -0.28047 GAL4 + 0.41467 DAL81	YPL248C(GAL4)	YIR023W(DAL81)	0.0199768448505356	-0.280468386504769	0.414668784891799
YAR029W(NA)	18.9818187947413	-31.9636375894826	0.394620321181199	YAR029W = -0.00619 + 0.09094 FAP7 + -0.07355 CAD1	YDL166C(FAP7)	YDR423C(CAD1)	-0.00619288204501791	0.0909350197289198	-0.0735475579392622
YAR030C(NA)	11.7599832528352	-17.5199665056703	1.34447553037590	YAR030C = -0.00783 + 0.14653 FKH1 + -0.1505 ABF1	YIL131C(FKH1)	YKL112W(ABF1)	-0.00783340727392017	0.146528801859269	-0.150497019075863
YAR031W(PRM9)	14.8451654510895	-23.6903309021790	0.449421363475353	YAR031W = -0.19527 + 0.44423 FKH2 + -0.07803 MAC1	YNL068C(FKH2)	YMR021C(MAC1)	-0.19526898636235	0.444227697700272	-0.0780253281478098
YAR033W(MST28)	16.5196020284592	-29.0392040569185	0.479788334095164	YAR033W = -0.11889 + 0.23228 FKH2	YNL068C(FKH2)	-0.118894465778714	0.232280007584139
YAR035W(YAT1)	11.745790208495	-19.49158041699	0.741337911621047	YAR035W = -0.00383 + 0.13744 ACA1	YER045C(ACA1)	-0.00383014992961491	0.137437102408989
YAR037W(NA)	10.4107662517176	-14.8215325034352	0.619409111518926	YAR037W = 0.01176 + 0.0795 IFH1 + -0.19994 GAL80	YLR223C(IFH1)	YML051W(GAL80)	0.0117569223435552	0.0794997807670813	-0.199940737425712
YAR040C(NA)	20.6485443102766	-37.2970886205533	0.308285505917778	YAR040C = -0.03357 + 0.08382 BAS1	YKR099W(BAS1)	-0.0335656632446342	0.0838201725788674
YAR042W(SWH1)	12.2118960106494	-20.4237920212989	0.73244240501457	YAR042W = -0.02013 + 0.03475 IFH1	YLR223C(IFH1)	-0.0201298822911075	0.0347454775339911
YAR043C(NA)	20.5850079685303	-35.1700159370606	0.187872482181536	YAR043C = -0.05346 + 0.03935 IFH1 + 0.06712 FKH1	YLR223C(IFH1)	YIL131C(FKH1)	-0.0534593400709813	0.0393475782408961	0.0671220385166686
YAR044W(NA)	17.8191079340835	-31.638215868167	0.867391378470066	YAR044W = -0.01591 + 0.05726 FAP7	YDL166C(FAP7)	-0.0159112601481849	0.0572574532646169
YAR047C(NA)	8.25314958735718	-12.5062991747144	2.05968664828037	YAR047C = 0.02328 + -0.11375 GAL4	YPL248C(GAL4)	0.0232803924641324	-0.113746106307770
YAR050W(FLO1)	7.94860663062185	-11.8972132612437	0.875062213595864	YAR050W = 0.00284 + -0.2678 GLN3	YER040W(GLN3)	0.0028400803105986	-0.267800055540043
YAR052C(NA)	16.1932346215080	-26.3864692430159	0.525528923761145	YAR052C = 0.09788 + -0.19444 FAP7 + -0.19281 GCN4	YDL166C(FAP7)	YEL009C(GCN4)	0.0978828134899095	-0.194442402387899	-0.192807078933275
YAR053W(NA)	14.9767490184021	-21.9534980368042	0.380458590286446	YAR053W = 0.08077 + 0.08428 IFH1 + -0.32339 GAL80 + -0.09316 ABF1	YLR223C(IFH1)	YML051W(GAL80)	YKL112W(ABF1)	0.0807707459400486	0.0842753210263352	-0.323386475225394	-0.0931616694719705
YAR060C(NA)	11.4625310273234	-18.9250620546467	0.964525084615862	YAR060C = -0.05123 + 0.13213 BAS1	YKR099W(BAS1)	-0.0512285785941975	0.132132248552156
YAR061W(NA)	18.608975405669	-33.217950811338	0.940516767707183	YAR061W = -0.03523 + 0.11032 DAL82	YNL314W(DAL82)	-0.0352293504623999	0.110316344393225
YAR062W(NA)	12.4035516013735	-20.8071032027470	0.58025677840768	YAR062W = -0.01841 + 0.04426 FKH1	YIL131C(FKH1)	-0.0184129488376993	0.0442606132987722
YAR064W(NA)	5.69184256396835	-7.38368512793671	2.75889894674908	YAR064W = -0.08236 + 0.20943 BAS1	YKR099W(BAS1)	-0.0823553114568952	0.209432897115491
YAR068W(NA)	11.6653420649854	-19.3306841299708	0.818363441839134	YAR068W = 0.00942 + -0.17066 AFT2	YPL202C(AFT2)	0.00942312774881805	-0.170655187936997
YAR069C(NA)	7.10151526428258	-6.20303052856516	1.68833384192967	YAR069C = -0.1522 + 0.32118 DAL82 + -0.17721 CAD1 + 0.25948 BAS1	YNL314W(DAL82)	YDR423C(CAD1)	YKR099W(BAS1)	-0.152202612147664	0.321181001666198	-0.177214037251713	0.259477874293456
YAR070C(NA)	11.7392379605350	-15.4784759210701	0.68114287472797	YAR070C = 0.02277 + -0.17734 MAC1 + 0.20171 KRE33 + -0.12183 GZF3	YMR021C(MAC1)	YNL132W(KRE33)	YJL110C(GZF3)	0.0227738759536282	-0.177335383388835	0.201713857633656	-0.121827576789870
YAR071W(PHO11)	12.8447388298352	-15.6894776596704	0.34650960337895	YAR071W = 0.23753 + -0.07149 GAT1 + 0.30663 FKH1 + -0.65021 FKH2 + -0.18781 BYE1	YFL021W(GAT1)	YIL131C(FKH1)	YNL068C(FKH2)	YKL005C(BYE1)	0.237532146147318	-0.0714881019089902	0.306626714964815	-0.650210185311922	-0.187814587281234
YAR073W(IMD1)	12.0665192178073	-16.1330384356145	0.734799767498434	YAR073W = -0.01683 + 0.15378 FKH1 + -0.35982 HAC1 + 0.12915 FAP7	YIL131C(FKH1)	YFL031W(HAC1)	YDL166C(FAP7)	-0.0168253512020569	0.153777581060572	-0.359822990557058	0.1291509295136
YAR074C(NA)	17.1886206468285	-22.3772412936571	0.195536011587821	YAR074C = 0.00364 + -0.09866 MAC1 + 0.06391 FKH1 + -0.12542 HIR1 + 0.18602 GAL4 + -0.16552 CST6	YMR021C(MAC1)	YIL131C(FKH1)	YBL008W(HIR1)	YPL248C(GAL4)	YIL036W(CST6)	0.00364208155298749	-0.0986559883573811	0.0639129292188465	-0.125422287436051	0.186023279810229	-0.165516189615551
YBL001C(ECM15)	9.8158568905819	-11.6317137811638	0.929371945399405	YBL001C = -0.02367 + 0.43901 GAT3 + -0.13959 CIN5 + -0.15152 HAP5	YLR013W(GAT3)	YOR028C(CIN5)	YOR358W(HAP5)	-0.0236716394512449	0.439007049012308	-0.139590182376996	-0.151515880326634
YBL002W(HTB2)	5.2432942820386	-2.48658856407721	2.59493321137842	YBL002W = -0.17645 + 0.44283 ASK10 + 0.31463 HSF1 + -0.22625 KRE33	YGR097W(ASK10)	YGL073W(HSF1)	YNL132W(KRE33)	-0.176447074590206	0.442828463128849	0.314629876304617	-0.226254831345971
YBL003C(HTA2)	6.13768354412959	-4.27536708825918	2.27085360687097	YBL003C = 0.58808 + -0.46688 ABF1 + -1.3316 IME1 + -0.15956 HIR1	YKL112W(ABF1)	YJR094C(IME1)	YBL008W(HIR1)	0.588077693906201	-0.466884075854267	-1.33160197913390	-0.159562075316499
YBL004W(UTP20)	13.8929774807971	-23.7859549615942	0.858430411374552	YBL004W = 0.0437 + -0.09477 ABF1	YKL112W(ABF1)	0.0437010311207303	-0.0947683264254988
YBL005W(PDR3)	11.8494157576945	-19.6988315153891	0.694558119387241	YBL005W = -0.01807 + 0.03214 IFH1	YLR223C(IFH1)	-0.0180678372088076	0.0321362317248325
YBL005W-A(NA)	12.3667827466691	-20.7335654933382	1.93233436727054	YBL005W-A = 0.02074 + -0.20619 CST6	YIL036W(CST6)	0.0207395320573484	-0.206185339696299
YBL005W-B(NA)	15.9942419802118	-27.9884839604236	0.573154541195544	YBL005W-B = -0.01594 + 0.04569 MAC1	YMR021C(MAC1)	-0.0159403758918043	0.0456881723258962
YBL006C(LDB7)	19.4989217343051	-30.9978434686101	0.266666530649371	YBL006C = -0.04434 + 0.21805 CST6 + -0.05956 IFH1 + 0.10895 ASK10	YIL036W(CST6)	YLR223C(IFH1)	YGR097W(ASK10)	-0.0443443511009532	0.218051471440805	-0.059564237163486	0.108952693045891
YBL007C(SLA1)	15.7045773246886	-27.4091546493771	0.413768920083193	YBL007C = -0.01959 + 0.043 FKH1	YIL131C(FKH1)	-0.0195949569573287	0.0429982114912845
YBL008W(HIR1)	8.47323342317545	-10.9464668463509	0.98840455104505	YBL008W = 0.04493 + -0.40576 HAC1 + 0.19428 FAP7	YFL031W(HAC1)	YDL166C(FAP7)	0.0449328737772511	-0.405762460009444	0.194278204499224
YBL009W(NA)	10.1457862216170	-16.2915724432341	1.35967134974442	YBL009W = -0.04102 + 0.08303 IFH1	YLR223C(IFH1)	-0.0410177051188376	0.0830322752119302
YBL010C(NA)	11.1015394033559	-18.2030788067119	1.46715934063228	YBL010C = -0.02897 + 0.27881 CST6	YIL036W(CST6)	-0.0289749625039246	0.278805927288173
YBL011W(SCT1)	14.9811178826264	-25.9622357652528	0.561335948517311	YBL011W = -0.02035 + 0.04376 IFH1	YLR223C(IFH1)	-0.0203480281678947	0.0437605681084716
YBL012C(NA)	7.10414575331249	-10.2082915066250	1.06217031611106	YBL012C = -0.01777 + 0.0383 IFH1	YLR223C(IFH1)	-0.0177692190947585	0.0383023787590257
YBL013W(FMT1)	13.1684626849320	-22.3369253698639	2.69592380087722	YBL013W = -0.03563 + 0.1072 MAC1	YMR021C(MAC1)	-0.0356263214598045	0.107197134909666
YBL014C(RRN6)	11.3818468107524	-18.7636936215047	1.42432046494512	YBL014C = 0.0117 + -0.14737 AFT2	YPL202C(AFT2)	0.0117047633614439	-0.147366517019689
YBL015W(ACH1)	10.5760974933839	-15.1521949867678	0.672009446425249	YBL015W = -0.01645 + 0.15416 GAL4 + -0.15587 HIR1	YPL248C(GAL4)	YBL008W(HIR1)	-0.0164518331385197	0.154162273958949	-0.15586610711779
YBL016W(FUS3)	3.93156499387705	-3.86312998775410	2.07986903164671	YBL016W = 0.12536 + -0.50545 GAL80	YML051W(GAL80)	0.125361397002916	-0.505446554506327
YBL017C(PEP1)	7.49292775941736	-8.98585551883473	1.02499244595544	YBL017C = -0.02543 + 0.19593 GAL4 + -0.15988 HIR1	YPL248C(GAL4)	YBL008W(HIR1)	-0.0254268132273465	0.195925709449792	-0.159879516193971
YBL018C(POP8)	9.87433848544674	-13.7486769708935	1.08785828456356	YBL018C = -0.02609 + 0.1913 DAL82 + -0.10724 CAD1	YNL314W(DAL82)	YDR423C(CAD1)	-0.0260905123527451	0.191296179381939	-0.107244625805957
YBL019W(APN2)	14.7277572053804	-21.4555144107608	0.34533138881914	YBL019W = -0.02697 + 0.2576 FAP7 + -0.31623 GZF3 + 0.125 HOG1	YDL166C(FAP7)	YJL110C(GZF3)	YLR113W(HOG1)	-0.0269715191499239	0.257599295310701	-0.3162276441634	0.124998543223698
YBL020W(RFT1)	17.7302044550302	-29.4604089100603	0.405776555696753	YBL020W = 0.04458 + -0.44826 GLN3 + -0.09082 MAC1	YER040W(GLN3)	YMR021C(MAC1)	0.0445812706736771	-0.448262775952769	-0.0908197127790425
YBL021C(HAP3)	4.40022269164142	-2.80044538328285	1.95324298621413	YBL021C = 0.01028 + 0.33498 GAL4 + -0.328 HMS2	YPL248C(GAL4)	YJR147W(HMS2)	0.0102838971955399	0.334980553212234	-0.328000602569429
YBL022C(PIM1)	11.5135465289175	-17.027093057835	0.526785971586192	YBL022C = 0.02073 + -0.26827 HAC1 + 0.15144 FAP7	YFL031W(HAC1)	YDL166C(FAP7)	0.0207307237637059	-0.268271918470508	0.151443174067577
YBL023C(MCM2)	5.35730762988951	-4.71461525977902	2.29464877368760	YBL023C = -0.14887 + 0.22823 FKH1 + 0.09074 IFH1	YIL131C(FKH1)	YLR223C(IFH1)	-0.148868352425548	0.228227551160768	0.0907413689215358
YBL024W(NCL1)	10.6872762160740	-17.3745524321480	1.33802685609570	YBL024W = 0.02854 + -0.13596 GAL4	YPL248C(GAL4)	0.0285376094746017	-0.135964654078841
YBL025W(RRN10)	15.0739609378526	-22.1479218757052	0.481273587244473	YBL025W = 0.04212 + 0.20631 GAL4 + -0.16844 GZF3 + -0.08034 CIN5	YPL248C(GAL4)	YJL110C(GZF3)	YOR028C(CIN5)	0.0421156163470888	0.206309837931528	-0.168443261970769	-0.0803442678446898
YBL026W(LSM2)	11.37001927119	-18.7400385423800	1.03446432070763	YBL026W = 0.04277 + -0.15054 GAL80	YML051W(GAL80)	0.0427654182232137	-0.150542495993041
YBL027W(RPL19B)	13.2423103225956	-22.4846206451912	0.700358317479721	YBL027W = 0.03803 + -0.09784 DAL82	YNL314W(DAL82)	0.0380319571207594	-0.0978405360122502
YBL028C(NA)	15.0122568339530	-26.0245136679059	1.17569904033853	YBL028C = 0.01267 + -0.18769 AFT2	YPL202C(AFT2)	0.0126664653168469	-0.187694543185701
YBL029W(NA)	10.2379559123454	-16.4759118246908	0.940478355025685	YBL029W = -0.01542 + 0.08007 CRZ1	YNL027W(CRZ1)	-0.0154241589283435	0.0800734248855707
YBL030C(PET9)	9.6869762324738	-15.3739524649476	0.873339706523475	YBL030C = 0.06895 + -0.19371 DAL82	YNL314W(DAL82)	0.0689521165827486	-0.193710840977643
YBL031W(SHE1)	11.7039862569542	-17.4079725139085	0.650598142494436	YBL031W = 0.0081 + -0.12227 ABF1 + 0.1014 MAC1	YKL112W(ABF1)	YMR021C(MAC1)	0.00810190038473411	-0.122265575529343	0.10140028492631
YBL032W(HEK2)	9.21548914014494	-14.4309782802899	1.32921812308304	YBL032W = 0.05204 + -0.11137 CAD1	YDR423C(CAD1)	0.0520376716858564	-0.111374545749660
YBL033C(RIB1)	17.1617737959173	-30.3235475918346	0.314439662409248	YBL033C = -0.00691 + 0.04264 GAL4	YPL248C(GAL4)	-0.0069095223021612	0.0426399547339438
YBL034C(STU1)	14.7219984328914	-25.4439968657829	0.374796979395353	YBL034C = 0.04078 + -0.15184 HMS1	YOR032C(HMS1)	0.0407780802431507	-0.151835019991333
YBL035C(POL12)	1.86887952434472	2.26224095131055	3.64326202991425	YBL035C = -0.18733 + 0.25568 CIN5 + 0.16326 FAP7	YOR028C(CIN5)	YDL166C(FAP7)	-0.187326613655934	0.255679085829366	0.163261118624674
YBL036C(NA)	17.9173795210828	-29.8347590421656	0.376955532570905	YBL036C = -0.00572 + 0.0867 IFH1 + -0.15558 GAL80	YLR223C(IFH1)	YML051W(GAL80)	-0.00572254797727947	0.0867014519303828	-0.155581534000230
YBL037W(APL3)	11.4692254623905	-18.9384509247810	0.625371807428062	YBL037W = -0.00829 + 0.0284 FAP7	YDL166C(FAP7)	-0.00829279113917903	0.0284018996039676
YBL038W(MRPL16)	15.8105034762889	-27.6210069525777	0.704714189388802	YBL038W = -0.00586 + 0.01442 ASH1	YKL185W(ASH1)	-0.00586014836656103	0.0144165595733630
YBL039C(URA7)	8.94102409460713	-11.8820481892143	0.966281626238818	YBL039C = 0.01643 + -0.41132 KSS1 + 0.37502 AZF1	YGR040W(KSS1)	YOR113W(AZF1)	0.0164258254230567	-0.411320898722583	0.375015374723861
YBL040C(ERD2)	17.5261251814599	-31.0522503629198	0.920367075101373	YBL040C = 0.01746 + -0.04548 MAC1	YMR021C(MAC1)	0.0174593404637928	-0.0454838544219067
YBL041W(PRE7)	12.6107429975871	-21.2214859951743	1.06513291038493	YBL041W = -0.03665 + 0.08213 FKH1	YIL131C(FKH1)	-0.036647977025286	0.0821278856406758
YBL042C(FUI1)	16.1774803675690	-28.3549607351379	0.897105223226775	YBL042C = 0.00347 + -0.06402 HIR1	YBL008W(HIR1)	0.00346742523651741	-0.0640163001739943
YBL043W(ECM13)	11.0563619807845	-16.1127239615690	0.872878143270594	YBL043W = -0.023 + 0.17626 GAL4 + -0.16889 HIR1	YPL248C(GAL4)	YBL008W(HIR1)	-0.0229987553548531	0.176261624529423	-0.168888816585230
YBL044W(NA)	7.23643833737912	-10.4728766747582	1.98964225452925	YBL044W = 0.03316 + -0.0593 IFH1	YLR223C(IFH1)	0.0331610650389195	-0.059303736544373
YBL045C(COR1)	13.5745035608394	-23.1490071216787	0.774683265245292	YBL045C = -0.02616 + 0.06469 FKH1	YIL131C(FKH1)	-0.0261611413116772	0.0646880400977714
YBL046W(NA)	12.9926802196957	-21.9853604393915	0.565789052497548	YBL046W = -0.02643 + 0.10864 GAL80	YML051W(GAL80)	-0.0264261003357075	0.108635984341106
YBL047C(EDE1)	5.90859030014082	-5.81718060028165	1.10220538095820	YBL047C = -0.02128 + 0.32118 GAL4 + -0.21329 CRZ1	YPL248C(GAL4)	YNL027W(CRZ1)	-0.021284344555541	0.321183769256822	-0.213288587824789
YBL048W(NA)	7.65845406810252	-11.3169081362050	1.89061204382502	YBL048W = -0.026 + 0.10766 GAL4	YPL248C(GAL4)	-0.0260046236917284	0.107662639023904
YBL049W(MOH1)	6.95460867523357	-9.90921735046713	1.17645309586803	YBL049W = -0.06884 + 0.19591 DAL82	YNL314W(DAL82)	-0.0688368475740544	0.195908883999447
YBL050W(SEC17)	14.2879667572103	-24.5759335144205	1.20903810363097	YBL050W = 0.01466 + -0.04855 ARG81	YML099C(ARG81)	0.0146639711883634	-0.0485450388976071
YBL051C(PIN4)	15.2212504128986	-26.4425008257972	0.553388121586972	YBL051C = 0.01922 + -0.15793 CST6	YIL036W(CST6)	0.0192185421796598	-0.157930858535166
YBL052C(SAS3)	14.2458484035231	-24.4916968070463	1.15150569028195	YBL052C = 0.00892 + -0.1384 AFT2	YPL202C(AFT2)	0.00892316908362813	-0.138401428691385
YBL053W(NA)	16.1019079551786	-28.2038159103572	0.381799911297939	YBL053W = 0.0343 + -0.11184 HMS1	YOR032C(HMS1)	0.0343042481465566	-0.111839573382712
YBL054W(NA)	12.7234898443844	-21.4469796887687	2.15280944053342	YBL054W = 0.0142 + -0.29388 AFT2	YPL202C(AFT2)	0.0142013523954655	-0.293884756596214
YBL055C(NA)	16.1359067486061	-28.2718134972122	0.452759052634454	YBL055C = 9e-04 + -0.06429 AFT2	YPL202C(AFT2)	0.000903574538386278	-0.0642922742304516
YBL056W(PTC3)	20.3451893543484	-36.6903787086968	0.274007813183854	YBL056W = 0.04267 + -0.10566 DAL82	YNL314W(DAL82)	0.0426735505031558	-0.105656030656590
YBL057C(PTH2)	10.1243221527023	-16.2486443054046	1.10234515077975	YBL057C = 0.03137 + -0.07943 MAC1	YMR021C(MAC1)	0.0313714099526952	-0.0794263214463815
YBL058W(SHP1)	14.1972754203924	-24.3945508407848	0.766399738640361	YBL058W = 0.03733 + -0.09846 DAL82	YNL314W(DAL82)	0.0373345521904171	-0.0984571198432284
YBL059W(NA)	10.7779551139199	-17.5559102278398	1.08516404635363	YBL059W = 0.01688 + -0.05211 CAD1	YDR423C(CAD1)	0.0168793693564807	-0.0521101521417603
YBL060W(NA)	16.7866702687495	-23.5733405374990	0.301817356396946	YBL060W = 0.01894 + -0.15402 FAP7 + 0.24538 HAP2 + -0.14109 GAL4 + -0.07331 HAL9	YDL166C(FAP7)	YGL237C(HAP2)	YPL248C(GAL4)	YOL089C(HAL9)	0.0189427613683907	-0.154023116827916	0.245378224663021	-0.141090560268729	-0.0733125128871137
YBL061C(SKT5)	16.5012925232504	-29.0025850465008	0.440172098977197	YBL061C = -0.01872 + 0.03873 FKH1	YIL131C(FKH1)	-0.0187180158970563	0.0387315975618455
YBL062W(NA)	22.098823880612	-38.197647761224	0.146597989957918	YBL062W = -0.04478 + 0.09657 CIN5 + -0.15306 AFT2	YOR028C(CIN5)	YPL202C(AFT2)	-0.0447845855790065	0.0965698246326881	-0.153057268669446
YBL063W(KIP1)	16.642892478116	-23.285784956232	0.270482834963098	YBL063W = -0.1834 + 0.25304 GAL4 + 0.34583 ASK10 + -0.1619 GAT3 + 0.03954 IFH1	YPL248C(GAL4)	YGR097W(ASK10)	YLR013W(GAT3)	YLR223C(IFH1)	-0.183395498997556	0.253035748903224	0.345832944358553	-0.161897993304875	0.0395409223792731
YBL064C(PRX1)	8.24056693102963	-10.4811338620593	1.21078688033026	YBL064C = -0.01834 + -0.19544 HIR1 + 0.17878 GAL4	YBL008W(HIR1)	YPL248C(GAL4)	-0.0183419419206024	-0.195442464797090	0.178784418249799
YBL065W(NA)	2.76350181326603	-1.52700362653207	2.52609074936418	YBL065W = 0.09188 + -0.37905 HMS1	YOR032C(HMS1)	0.0918812562635107	-0.379054149225523
YBL066C(SEF1)	13.7655846078080	-23.5311692156161	1.68480264811791	YBL066C = 0.01996 + -0.08875 HAC1	YFL031W(HAC1)	0.0199616483053102	-0.0887529353584043
YBL067C(UBP13)	13.5834164234404	-21.1668328468809	0.504347841904059	YBL067C = 0.02353 + -0.2078 GAL4 + 0.24585 DAL81	YPL248C(GAL4)	YIR023W(DAL81)	0.0235294539163978	-0.207795792491756	0.245847309594623
YBL068W(PRS4)	12.6692993450343	-19.3385986900686	1.44062419079760	YBL068W = 0.02305 + -0.16238 MAC1 + 0.1112 FAP7	YMR021C(MAC1)	YDL166C(FAP7)	0.0230531518237473	-0.162378984170617	0.111201772739204
YBL069W(AST1)	1.38815401684026	1.22369196631947	3.38513052249658	YBL069W = -0.05424 + 0.12751 ASK10	YGR097W(ASK10)	-0.0542408634506362	0.12751305144952
YBL070C(NA)	5.52165598951136	-7.04331197902272	3.13667166127939	YBL070C = 0.03996 + -0.10136 MAC1	YMR021C(MAC1)	0.039962870810048	-0.101362602932950
YBL071C(NA)	10.9465253841841	-15.8930507683682	0.901570393258428	YBL071C = 0.02082 + -0.29522 BYE1 + 0.14561 GAL4	YKL005C(BYE1)	YPL248C(GAL4)	0.0208238298691638	-0.295221068732623	0.145612308696148
YBL072C(RPS8A)	8.48557653902746	-10.9711530780549	1.12000655427366	YBL072C = 0.0134 + -0.18642 CAD1 + 0.16555 FAP7	YDR423C(CAD1)	YDL166C(FAP7)	0.013395254216199	-0.186416927510582	0.165552711184933
YBL073W(NA)	15.9273675581641	-27.8547351163283	0.589311641290227	YBL073W = -0.03451 + 0.0795 FKH1	YIL131C(FKH1)	-0.0345103016900922	0.079499285936986
YBL074C(AAR2)	13.8401205281151	-21.6802410562302	0.577616528395447	YBL074C = 0.01059 + -0.16262 FZF1 + 0.14199 CHA4	YGL254W(FZF1)	YLR098C(CHA4)	0.0105851273665844	-0.162621800048126	0.141994401599086
YBL075C(SSA3)	15.4480501876781	-24.8961003753563	0.824298438534176	YBL075C = 0.0288 + 0.05619 IFH1 + -0.15281 BAS1	YLR223C(IFH1)	YKR099W(BAS1)	0.0288025050859994	0.0561910651111565	-0.15281312151596
YBL076C(ILS1)	14.6952067163832	-25.3904134327664	1.74454573456158	YBL076C = 0.02786 + -0.12862 GAL4	YPL248C(GAL4)	0.0278647079967524	-0.128624301863644
YBL077W(NA)	19.8211938922882	-31.6423877845764	0.170315850424510	YBL077W = 0.02479 + -0.02609 IME1 + 0.06861 IFH1 + -0.19813 GAL80	YJR094C(IME1)	YLR223C(IFH1)	YML051W(GAL80)	0.0247931798141868	-0.0260938306661251	0.0686103652113113	-0.198134702161794
YBL078C(ATG8)	15.9053642213697	-25.8107284427394	0.615518334682471	YBL078C = -0.09306 + 0.08636 FKH1 + 0.18569 HMS1	YIL131C(FKH1)	YOR032C(HMS1)	-0.0930588721009463	0.0863646915643018	0.185687515618237
YBL079W(NUP170)	19.1853074774637	-34.3706149549275	0.431407041117392	YBL079W = 0.01019 + -0.03982 CRZ1	YNL027W(CRZ1)	0.0101861415887175	-0.0398232339765655
YBL080C(PET112)	21.2177685738463	-36.4355371476925	0.237653651494620	YBL080C = 0.02957 + -0.1752 HAC1 + 0.05556 GAT1	YFL031W(HAC1)	YFL021W(GAT1)	0.0295694529850189	-0.17519799659935	0.0555642532690597
YBL081W(NA)	10.5618048545863	-17.1236097091726	1.50938660363539	YBL081W = 0.01834 + -0.12705 CST6	YIL036W(CST6)	0.0183358188331421	-0.127047618050625
YBL082C(RHK1)	14.1229685813009	-22.2459371626019	1.44331538858359	YBL082C = 0.09878 + -0.12176 GAL4 + -0.1678 BAS1	YPL248C(GAL4)	YKR099W(BAS1)	0.0987829061971002	-0.121762724690908	-0.167804022438339
YBL083C(NA)	13.6424829641896	-23.2849659283792	0.833985645368505	YBL083C = 0.04134 + -0.10033 FAP7	YDL166C(FAP7)	0.0413369802458312	-0.100328694688298
YBL084C(CDC27)	17.3760244461791	-28.7520488923581	0.244075625901740	YBL084C = -0.00814 + -0.14358 HIR1 + 0.09547 CRZ1	YBL008W(HIR1)	YNL027W(CRZ1)	-0.00813564732507469	-0.143580075576540	0.0954671746273959
YBL085W(BOI1)	21.5289322927684	-39.0578645855367	0.251579634190289	YBL085W = -0.02438 + 0.04793 ASK10	YGR097W(ASK10)	-0.0243846540771966	0.0479308204277551
YBL086C(NA)	7.66648180459816	-7.33296360919631	0.97439856251594	YBL086C = -0.16657 + 0.56111 BAS1 + -0.21179 CAD1 + 0.2016 GCR1	YKR099W(BAS1)	YDR423C(CAD1)	YPL075W(GCR1)	-0.166569377361255	0.561108975665666	-0.211786263141942	0.201599125893511
YBL087C(RPL23A)	18.8759376508252	-33.7518753016504	0.346233025128893	YBL087C = 0.03723 + -0.12904 HMS1	YOR032C(HMS1)	0.0372268788394366	-0.129038435214655
YBL088C(TEL1)	14.3343319583070	-20.6686639166140	0.511061324490811	YBL088C = 0.18168 + -0.18051 CIN5 + -0.12256 HAL9 + -0.13238 HAC1	YOR028C(CIN5)	YOL089C(HAL9)	YFL031W(HAC1)	0.181677418391531	-0.180511204950304	-0.122559861369356	-0.132376738896036
YBL089W(AVT5)	8.63818728439707	-13.2763745687941	1.25251123692629	YBL089W = 0.01996 + -0.04705 ABF1	YKL112W(ABF1)	0.0199557802354065	-0.0470494014452092
YBL090W(MRP21)	11.716300700328	-19.4326014006560	0.65681125819357	YBL090W = 0.02675 + -0.06659 MAC1	YMR021C(MAC1)	0.0267452181589316	-0.06659420960841
YBL091C(MAP2)	9.9803094591636	-13.9606189183272	0.836752983633123	YBL091C = -0.02988 + 0.18448 FKH1 + -0.1371 ABF1	YIL131C(FKH1)	YKL112W(ABF1)	-0.0298816184076464	0.184480258701523	-0.137102123054064
YBL092W(RPL32)	7.71231796048411	-11.4246359209682	3.84463945874741	YBL092W = 0.04989 + -0.1299 MAC1	YMR021C(MAC1)	0.0498865584934732	-0.129897891121782
YBL093C(ROX3)	6.34669793428388	-6.69339586856776	1.73526366168321	YBL093C = -0.0278 + 0.3161 GAL4 + -0.18752 CRZ1	YPL248C(GAL4)	YNL027W(CRZ1)	-0.0278045455372525	0.316102725869048	-0.187518147178011
YBL094C(NA)	8.80717527379155	-13.6143505475831	1.31894941505385	YBL094C = 0.03174 + -0.07552 FZF1	YGL254W(FZF1)	0.0317434865440591	-0.0755246641073275
YBL095W(NA)	2.79405391881128	0.411892162377445	3.23383390040747	YBL095W = -0.00207 + 0.29772 GAL4 + -0.29384 KSS1	YPL248C(GAL4)	YGR040W(KSS1)	-0.00207257403640359	0.297715202429177	-0.293841877663093
YBL096C(NA)	12.6745267600437	-19.3490535200874	0.951446763761632	YBL096C = 0.01376 + -0.26587 CRZ1 + 0.14919 HSF1	YNL027W(CRZ1)	YGL073W(HSF1)	0.0137632942479087	-0.265870597455450	0.149187532076419
YBL097W(BRN1)	5.18670567917819	-2.37341135835638	1.2434750998859	YBL097W = 0.16299 + -0.67306 ABF1 + 0.34957 FKH1 + -0.3971 GCN4	YKL112W(ABF1)	YIL131C(FKH1)	YEL009C(GCN4)	0.162986940201592	-0.673055445404935	0.349574446177605	-0.397100238690126
YBL098W(BNA4)	7.41096225246065	-8.8219245049213	0.916396628952726	YBL098W = 0.01935 + -0.34698 HIR3 + 0.33089 HIR2	YJR140C(HIR3)	YOR038C(HIR2)	0.0193535920631487	-0.346984237397229	0.330892220476425
YBL099W(ATP1)	10.1203610225625	-16.240722045125	0.651888827431625	YBL099W = -0.03191 + 0.06723 CIN5	YOR028C(CIN5)	-0.0319059583251874	0.0672342966700293
YBL100C(NA)	26.3427402861468	-46.6854805722937	0.182004090181276	YBL100C = -0.04004 + 0.12938 CIN5 + -0.06708 GAT3	YOR028C(CIN5)	YLR013W(GAT3)	-0.0400406868913173	0.129382857639651	-0.0670765584764836
YBL101C(ECM21)	15.5844357531550	-27.1688715063099	0.471381322831817	YBL101C = -0.03871 + 0.08441 FKH1	YIL131C(FKH1)	-0.0387111038469683	0.0844129206758312
YBL101W-A(NA)	7.16134908586978	-10.3226981717396	1.24037108450547	YBL101W-A = 0.03275 + -0.13757 GAL80	YML051W(GAL80)	0.0327520116503972	-0.137571374701983
YBL101W-B(NA)	16.9518074235199	-27.9036148470397	0.254282099093777	YBL101W-B = 0.09912 + -0.07608 KRE33 + -0.26187 IME1	YNL132W(KRE33)	YJR094C(IME1)	0.0991197991593832	-0.0760765728230171	-0.261866352645732
YBL102W(SFT2)	11.1367998813327	-18.2735997626654	0.818544707089515	YBL102W = -0.05424 + 0.10481 CIN5	YOR028C(CIN5)	-0.0542426340448328	0.104806314459668
YBL103C(RTG3)	16.8442793551609	-29.6885587103218	0.633934047303046	YBL103C = 0.01499 + -0.05662 GAL4	YPL248C(GAL4)	0.0149855469414091	-0.0566197864739641
YBL104C(NA)	16.744365777421	-29.488731554842	0.372009274917456	YBL104C = 0.01919 + -0.05213 DAL82	YNL314W(DAL82)	0.0191904167447065	-0.0521336337582295
YBL105C(PKC1)	14.8004728116743	-25.6009456233487	0.546366152182297	YBL105C = 0.03882 + -0.07036 CIN5	YOR028C(CIN5)	0.0388193746791202	-0.0703643172484479
YBL106C(SRO77)	15.1941679140299	-22.3883358280599	0.550808198028843	YBL106C = 0.16034 + -0.22616 ASK10 + -0.30693 GAL4 + 0.48725 GLN3	YGR097W(ASK10)	YPL248C(GAL4)	YER040W(GLN3)	0.160343559521785	-0.22615757124218	-0.306925926749646	0.487247548459496
YBL107C(NA)	14.2095956708526	-24.4191913417052	0.443888933869805	YBL107C = -0.01657 + 0.02784 IFH1	YLR223C(IFH1)	-0.0165656208058121	0.0278401822647505
YBL108W(NA)	12.5259649600855	-19.0519299201710	0.602578965889369	YBL108W = -0.02394 + 0.15563 CIN5 + -0.19848 GAL80	YOR028C(CIN5)	YML051W(GAL80)	-0.0239359154645911	0.155626795516431	-0.198476766757332
YBL109W(NA)	5.94102385538893	-5.88204771077785	1.53103002571406	YBL109W = -0.01728 + 0.36759 GAL4 + -0.31872 KSS1	YPL248C(GAL4)	YGR040W(KSS1)	-0.0172757327290169	0.367592376255774	-0.318715395015325
YBL111C(NA)	3.10907923971505	-2.2181584794301	2.59765960786316	YBL111C = -0.0973 + 0.3804 HMS1	YOR032C(HMS1)	-0.0972974365005258	0.380402857224629
YBL112C(NA)	-1.75187416226147	7.50374832452294	4.85838235105902	YBL112C = -0.06919 + 0.28053 GAL80	YML051W(GAL80)	-0.0691938979378118	0.280525253769679
YBL113C(NA)	2.82914297324833	0.341714053503342	2.16454332526255	YBL113C = -0.16092 + 0.33647 GAL80 + 0.159 FKH1	YML051W(GAL80)	YIL131C(FKH1)	-0.160919594381055	0.336472663718161	0.159004699444911
YBR001C(NTH2)	10.1439717820471	-16.2879435640942	0.833804060006032	YBR001C = -0.07722 + 0.29713 HMS1	YOR032C(HMS1)	-0.0772219782235092	0.297134280766238
YBR002C(RER2)	3.41665508661193	-0.833310173223865	3.46943008095132	YBR002C = -0.02044 + 0.23929 FKH1 + -0.22935 ABF1	YIL131C(FKH1)	YKL112W(ABF1)	-0.0204434503946569	0.239293511113527	-0.229349901103219
YBR003W(COQ1)	14.9461845105482	-25.8923690210963	0.917817651772889	YBR003W = -0.02049 + 0.03524 IFH1	YLR223C(IFH1)	-0.0204942187791304	0.0352417282080273
YBR004C(FMP44)	7.16953454654386	-10.3390690930877	0.977871585242057	YBR004C = 0.05611 + -0.22316 HMS1	YOR032C(HMS1)	0.0561125158310205	-0.223163547930566
YBR005W(RCR1)	13.6407781556547	-23.2815563113094	0.739237117971766	YBR005W = 0.04559 + -0.22107 GAL80	YML051W(GAL80)	0.0455939136798593	-0.221066688817842
YBR006W(UGA2)	16.5563565026151	-27.1127130052303	0.44486871207335	YBR006W = -0.0111 + 0.15717 GAL4 + -0.12265 DAL80	YPL248C(GAL4)	YKR034W(DAL80)	-0.0111015858841613	0.157165254913767	-0.122645778124031
YBR007C(DSF2)	11.3931304462757	-18.7862608925514	2.32533039303435	YBR007C = 0.01125 + -0.1171 HIR1	YBL008W(HIR1)	0.0112454183163355	-0.117102260040977
YBR008C(FLR1)	5.72847134086373	-7.45694268172745	2.01332219140339	YBR008C = 0.03195 + -0.08096 ABF1	YKL112W(ABF1)	0.031951705483931	-0.080961832543018
YBR009C(HHF1)	13.1402641391518	-14.2805282783036	0.340011414646053	YBR009C = 0.29843 + -0.40499 FKH1 + -0.41129 ABF1 + -0.22464 GAL80 + 0.36877 IXR1 + -0.25475 CST6	YIL131C(FKH1)	YKL112W(ABF1)	YML051W(GAL80)	YKL032C(IXR1)	YIL036W(CST6)	0.298430940258317	-0.404988983338586	-0.411286295808928	-0.224640925222312	0.368773471503694	-0.254747694750213
YBR010W(HHT1)	6.25611345531059	-4.51222691062118	1.05436670092782	YBR010W = -0.19259 + -0.27248 FKH1 + 0.44788 ASK10 + 0.01017 IME4	YIL131C(FKH1)	YGR097W(ASK10)	YGL192W(IME4)	-0.192593586749592	-0.272475485502089	0.447883303290245	0.0101697106440929
YBR011C(IPP1)	16.7732613342539	-27.5465226685078	0.459750306799464	YBR011C = -0.05663 + 0.12432 CIN5 + -0.17021 ACA1	YOR028C(CIN5)	YER045C(ACA1)	-0.0566296760751077	0.124319738043516	-0.170211086035309
YBR012C(NA)	17.3372889603661	-30.6745779207322	0.539548237617644	YBR012C = 0.02154 + -0.06103 DAL82	YNL314W(DAL82)	0.0215404795275450	-0.0610291188638666
YBR012W-A(NA)	11.1275377968674	-18.2550755937348	0.934807210455961	YBR012W-A = -0.0591 + 0.10943 CIN5	YOR028C(CIN5)	-0.0590955767040449	0.109433897016491
YBR012W-B(NA)	19.6485313912457	-35.2970627824913	0.322028171293324	YBR012W-B = 0.00599 + -0.07007 CST6	YIL036W(CST6)	0.00598626347481407	-0.0700652728055717
YBR013C(NA)	13.0621577906789	-22.1243155813578	1.53724301090197	YBR013C = -0.04434 + 0.07582 IFH1	YLR223C(IFH1)	-0.0443369911897085	0.0758166698183408
YBR014C(NA)	10.4314038788624	-16.8628077577248	1.65149859488339	YBR014C = -0.03154 + 0.26426 CST6	YIL036W(CST6)	-0.0315432711880628	0.264256832605589
YBR015C(MNN2)	12.9498941068549	-19.8997882137098	0.740097146685446	YBR015C = -0.03893 + 0.18673 CIN5 + -0.18137 GAL80	YOR028C(CIN5)	YML051W(GAL80)	-0.0389318694710905	0.186730047950361	-0.181365171854717
YBR016W(NA)	15.6955756770098	-27.3911513540196	0.300647323453405	YBR016W = 0.00203 + -0.10154 AFT2	YPL202C(AFT2)	0.00202532886595511	-0.101541243792937
YBR017C(KAP104)	11.7981552083576	-19.5963104167151	0.94004208993764	YBR017C = 0.02301 + -0.1045 GAL4	YPL248C(GAL4)	0.0230104133536302	-0.104496064047383
YBR018C(GAL7)	17.7082106091827	-29.4164212183654	0.221185712417923	YBR018C = 0.00099 + -0.0812 CAD1 + 0.08734 FAP7	YDR423C(CAD1)	YDL166C(FAP7)	0.000989671044067626	-0.0812043815834377	0.0873369988811498
YBR019C(GAL10)	9.82933989286499	-15.6586797857300	1.00456301109920	YBR019C = 0.00742 + -0.21633 GLN3	YER040W(GLN3)	0.007421434869753	-0.216334120761051
YBR020W(GAL1)	12.6741265952555	-19.3482531905109	1.14538584741578	YBR020W = 0.0258 + -0.1598 DAL82 + 0.10102 FAP7	YNL314W(DAL82)	YDL166C(FAP7)	0.0258022691746526	-0.159797325449249	0.101021838270786
YBR021W(FUR4)	12.2627607823711	-18.5255215647421	0.833544507581263	YBR021W = -0.01273 + 0.16702 GAL4 + -0.13247 GCR2	YPL248C(GAL4)	YNL199C(GCR2)	-0.0127296202476044	0.167017164179918	-0.132470923170096
YBR022W(POA1)	15.9956947862624	-21.9913895725248	0.399175699180982	YBR022W = 0.0782 + 0.15942 FKH1 + -0.20778 ABF1 + -0.45038 IME1 + 0.14335 BAS1	YIL131C(FKH1)	YKL112W(ABF1)	YJR094C(IME1)	YKR099W(BAS1)	0.0781986837611053	0.159417644462065	-0.207775794634725	-0.450375977949522	0.143346072468978
YBR023C(CHS3)	9.94976714613979	-13.8995342922796	0.639053613878938	YBR023C = -0.03054 + -0.33567 DAL80 + 0.44162 HIR2	YKR034W(DAL80)	YOR038C(HIR2)	-0.0305417913667726	-0.335665111972599	0.441622451599937
YBR024W(SCO2)	10.6347705101387	-17.2695410202774	0.750076794419314	YBR024W = -0.03722 + 0.07645 FKH1	YIL131C(FKH1)	-0.0372202367564151	0.0764495090587488
YBR025C(NA)	13.5788377966466	-23.1576755932932	0.412264248484821	YBR025C = 0.00414 + -0.13125 AFT2	YPL202C(AFT2)	0.00414463373492046	-0.131253173261756
YBR026C(ETR1)	9.67539976887387	-13.3507995377477	0.604329561043072	YBR026C = -0.02716 + 0.27781 GAL4 + -0.15974 CRZ1	YPL248C(GAL4)	YNL027W(CRZ1)	-0.0271605667918274	0.277812141590829	-0.159735744259053
YBR027C(NA)	13.2548034527706	-20.5096069055413	0.663638414329907	YBR027C = -0.00347 + 0.15335 GAL4 + -0.14771 KSS1	YPL248C(GAL4)	YGR040W(KSS1)	-0.00346723441911384	0.153353347571270	-0.147710091474865
YBR028C(NA)	12.1522728042609	-12.3045456085218	0.300681433933661	YBR028C = 0.02104 + 0.22521 GAL4 + -0.50244 KSS1 + 0.31377 GCR2 + -0.2868 ABF1 + 0.20468 IXR1	YPL248C(GAL4)	YGR040W(KSS1)	YNL199C(GCR2)	YKL112W(ABF1)	YKL032C(IXR1)	0.0210392814197999	0.225213924163838	-0.502437865419106	0.313770765242470	-0.286799042637801	0.20467856705729
YBR029C(CDS1)	15.6234884716073	-27.2469769432147	0.467571706041552	YBR029C = 0.03357 + -0.11949 HMS1	YOR032C(HMS1)	0.0335708130428577	-0.119494681827153
YBR030W(NA)	10.1799432057402	-16.3598864114804	0.64277668233826	YBR030W = 0.04193 + -0.08305 CIN5	YOR028C(CIN5)	0.0419333069274861	-0.0830473529508312
YBR031W(RPL4A)	10.1443366599746	-16.2886733199492	0.804575289333981	YBR031W = 0.01712 + -0.124 CST6	YIL036W(CST6)	0.017118297136868	-0.124001326837429
YBR032W(NA)	17.7585427511938	-31.5170855023875	0.294454986313839	YBR032W = -0.0054 + 0.06004 HIR1	YBL008W(HIR1)	-0.00540175609567282	0.0600431449474666
YBR033W(EDS1)	3.7341343850759	-3.4682687701518	1.58412210097528	YBR033W = 0.00888 + -0.31621 GLN3	YER040W(GLN3)	0.00888306924126284	-0.316214182934272
YBR034C(HMT1)	9.90659445978253	-15.8131889195651	2.96801555594067	YBR034C = 0.04734 + -0.40001 CST6	YIL036W(CST6)	0.0473429955744917	-0.400005538418244
YBR035C(PDX3)	13.9932085256771	-23.9864170513543	0.545804219777642	YBR035C = -0.02691 + 0.06257 CIN5	YOR028C(CIN5)	-0.0269095622763034	0.0625721789722986
YBR036C(CSG2)	12.3138732901411	-20.6277465802822	0.585132682037705	YBR036C = -0.01932 + 0.0345 IFH1	YLR223C(IFH1)	-0.0193164485309247	0.0344955580375595
YBR037C(SCO1)	11.0806133591320	-16.1612267182641	0.88928749814934	YBR037C = 0.02651 + 0.34492 GCR2 + -0.33213 EDS1	YNL199C(GCR2)	YBR033W(EDS1)	0.0265072362148241	0.344923251256066	-0.332134027581485
YBR038W(CHS2)	-5.96953371093842	19.9390674218768	9.52066647037801	YBR038W = 0.14738 + 0.54424 MAC1 + -0.64698 BAS1 + -0.23008 CAD1	YMR021C(MAC1)	YKR099W(BAS1)	YDR423C(CAD1)	0.147375282067140	0.544236720892008	-0.646979354822995	-0.230079134927652
YBR039W(ATP3)	15.3115195797843	-22.6230391595686	0.351495938721928	YBR039W = -0.02383 + -0.30446 HIR1 + 0.21499 HOG1 + 0.04955 IFH1	YBL008W(HIR1)	YLR113W(HOG1)	YLR223C(IFH1)	-0.0238341377763220	-0.304455679486097	0.214989060319541	0.0495461442529716
YBR040W(FIG1)	10.3000564558060	-12.6001129116120	0.913579398373378	YBR040W = -0.10631 + 0.30629 FKH1 + -0.22249 HAP5 + -0.12699 GCR1	YIL131C(FKH1)	YOR358W(HAP5)	YPL075W(GCR1)	-0.106306147593087	0.306287578585416	-0.222492653549417	-0.126991838976664
YBR041W(FAT1)	16.5569671587808	-29.1139343175616	0.545630405320479	YBR041W = -0.05091 + 0.10354 CIN5	YOR028C(CIN5)	-0.0509135110412558	0.103536179140498
YBR042C(NA)	6.76622726288363	-9.53245452576726	2.41780008399484	YBR042C = 0.04096 + -0.10525 ABF1	YKL112W(ABF1)	0.0409643220781626	-0.105246606843489
YBR043C(QDR3)	15.0684234062333	-26.1368468124666	0.620234790602934	YBR043C = 0.03059 + -0.09379 HAC1	YFL031W(HAC1)	0.0305874762359080	-0.093794492924499
YBR044C(TCM62)	5.12341593890018	-6.24683187780037	2.64765842844721	YBR044C = 0.03781 + -0.10339 CAD1	YDR423C(CAD1)	0.0378115971472504	-0.103390688250895
YBR045C(GIP1)	20.7691467938735	-35.5382935877469	0.196806492645866	YBR045C = -0.00172 + -0.19539 HIR1 + 0.14813 HOG1	YBL008W(HIR1)	YLR113W(HOG1)	-0.00171725352204690	-0.195391544685328	0.148125823548450
YBR046C(ZTA1)	16.5435112175405	-29.087022435081	0.461936493413978	YBR046C = -0.01073 + 0.11448 CST6	YIL036W(CST6)	-0.0107294747605597	0.114481396544552
YBR047W(FMP23)	22.7601629699632	-33.5203259399264	0.0411339696793489	YBR047W = -0.05932 + -0.25765 HAC1 + 0.09219 HSF1 + 0.10295 HAL9 + 0.1377 GAL80 + 0.0687 FZF1	YFL031W(HAC1)	YGL073W(HSF1)	YOL089C(HAL9)	YML051W(GAL80)	YGL254W(FZF1)	-0.0593248175725921	-0.257652581841873	0.0921937326759314	0.102945969052313	0.137698991625862	0.0687018438455615
YBR048W(RPS11B)	10.2699827710030	-16.5399655420061	1.52184562496851	YBR048W = 0.08558 + -0.27785 IME1	YJR094C(IME1)	0.0855847210951835	-0.277848674298661
YBR049C(REB1)	10.9195781308052	-13.8391562616103	0.728173773347612	YBR049C = -0.17786 + 0.29148 GAL4 + 0.27955 ASK10 + -0.20813 AFT2	YPL248C(GAL4)	YGR097W(ASK10)	YPL202C(AFT2)	-0.177856339138391	0.291481264534071	0.279554722080704	-0.208125089378526
YBR050C(REG2)	15.9880168576856	-21.9760337153711	0.253676027928457	YBR050C = -0.06895 + -0.27734 HAP3 + 0.56413 GAL80 + -0.20864 HAP5 + -0.24027 AFT2	YBL021C(HAP3)	YML051W(GAL80)	YOR358W(HAP5)	YPL202C(AFT2)	-0.0689456529360247	-0.277336594283118	0.564127454815922	-0.208635428567398	-0.240270413528571
YBR051W(NA)	4.00924462072886	-4.01848924145773	2.72195383279988	YBR051W = 0.04407 + -0.22794 GAL80	YML051W(GAL80)	0.0440706952891671	-0.227941126410606
YBR052C(NA)	1.24373716852964	1.51252566294071	3.91249096289945	YBR052C = -0.11468 + 0.34738 DAL82	YNL314W(DAL82)	-0.114679104188814	0.34738442596557
YBR053C(NA)	14.2715688669204	-20.5431377338409	0.79634667473334	YBR053C = -0.02843 + 0.451 GAL4 + -0.37748 INO4 + -0.15215 HIR3	YPL248C(GAL4)	YOL108C(INO4)	YJR140C(HIR3)	-0.0284325491455483	0.451001412704402	-0.377478650250048	-0.152154734387051
YBR054W(YRO2)	7.06909576705763	-4.13819153411526	1.49239548015442	YBR054W = -0.31711 + 0.33649 FKH1 + 0.07064 IFH1 + 0.34033 HAP5 + 0.24777 GCR2	YIL131C(FKH1)	YLR223C(IFH1)	YOR358W(HAP5)	YNL199C(GCR2)	-0.317112583068594	0.336494047026901	0.0706426498913276	0.340332182196605	0.247772782249948
YBR055C(PRP6)	11.2059465311631	-16.4118930623262	0.646989174522276	YBR055C = -0.00484 + -0.15837 CAD1 + 0.15923 DAT1	YDR423C(CAD1)	YML113W(DAT1)	-0.00484213844255267	-0.158374193224277	0.159234073411378
YBR056W(NA)	11.8374829995120	-19.6749659990239	2.19298178539286	YBR056W = -0.09859 + 0.24185 BAS1	YKR099W(BAS1)	-0.098594644072761	0.241845055419726
YBR057C(MUM2)	9.3400086598031	-14.6800173196062	0.974633290534304	YBR057C = 0.03972 + -0.13785 GAL80	YML051W(GAL80)	0.0397203695268	-0.137848909997276
YBR058C(UBP14)	21.7376349467173	-39.4752698934346	0.363742094610879	YBR058C = 0.03853 + -0.09493 BAS1	YKR099W(BAS1)	0.0385266335951838	-0.094934544737356
YBR059C(AKL1)	17.8097409629002	-31.6194819258004	0.730553786728635	YBR059C = -0.05787 + 0.1456 BAS1	YKR099W(BAS1)	-0.0578722736423435	0.145601348521407
YBR060C(ORC2)	12.046127719111	-20.092255438222	0.608630198803064	YBR060C = 0.01139 + -0.04417 CRZ1	YNL027W(CRZ1)	0.0113940406346843	-0.0441695280833972
YBR061C(TRM7)	15.2317608481242	-22.4635216962483	0.285650216017695	YBR061C = -0.01939 + -0.34266 CST6 + 0.12759 HIR1 + 0.1756 HMS1	YIL036W(CST6)	YBL008W(HIR1)	YOR032C(HMS1)	-0.0193943234277240	-0.342655283814715	0.127589669788676	0.175596201494413
YBR062C(NA)	20.3357840710408	-36.6715681420815	0.210202105344059	YBR062C = -0.00788 + 0.03953 GAL4	YPL248C(GAL4)	-0.0078788534770604	0.0395343345909193
YBR063C(NA)	16.6729209487731	-27.3458418975463	0.324166937957992	YBR063C = -0.0231 + 0.0582 IFH1 + -0.11949 AFT2	YLR223C(IFH1)	YPL202C(AFT2)	-0.0231008067688822	0.0582022431289871	-0.119485975898279
YBR064W(NA)	19.8125037496842	-35.6250074993685	0.389393773442970	YBR064W = -0.00375 + 0.0188 GAT1	YFL021W(GAT1)	-0.00375177455055741	0.0188023874425982
YBR065C(ECM2)	6.57931894080635	-9.1586378816127	1.83030424752296	YBR065C = -0.05735 + 0.1541 BAS1	YKR099W(BAS1)	-0.0573514359557782	0.154102740649150
YBR066C(NRG2)	4.48951288114104	-2.97902576228208	2.72931971971184	YBR066C = -0.06639 + 0.34752 DAL82 + -0.15316 CAD1	YNL314W(DAL82)	YDR423C(CAD1)	-0.0663907307607504	0.347515280232554	-0.153164955942503
YBR067C(TIP1)	10.7127551201115	-9.42551024022297	0.409412831764041	YBR067C = -0.13758 + 0.10643 FAP7 + -0.48169 DAL80 + 0.51457 AZF1 + 0.10544 CIN5 + 0.09242 CAD1	YDL166C(FAP7)	YKR034W(DAL80)	YOR113W(AZF1)	YOR028C(CIN5)	YDR423C(CAD1)	-0.137576706972281	0.106431818397378	-0.481688843892999	0.514567492842397	0.105440204970002	0.0924227336562889
YBR068C(BAP2)	11.0705782468761	-12.1411564937523	0.475264638155986	YBR068C = 0.0972 + -0.24355 CIN5 + 0.175 AFT2 + -0.16579 HIR1 + 0.14038 GAL4	YOR028C(CIN5)	YPL202C(AFT2)	YBL008W(HIR1)	YPL248C(GAL4)	0.0971961798936901	-0.243551946040061	0.174998814617267	-0.165785973573092	0.140379301346708
YBR069C(TAT1)	12.2514053916565	-18.5028107833131	1.20171064989621	YBR069C = 0.02278 + -0.20524 ARG81 + 0.17262 HSF1	YML099C(ARG81)	YGL073W(HSF1)	0.0227764820790148	-0.205241241361255	0.172619471435599
YBR070C(NA)	7.10365149317287	-8.20730298634574	1.53308644304213	YBR070C = 0.02794 + -0.2344 ABF1 + 0.19265 FAP7	YKL112W(ABF1)	YDL166C(FAP7)	0.0279397136617235	-0.234398366301768	0.192653226199738
YBR071W(NA)	7.83781011160538	-5.67562022321075	1.46673240493185	YBR071W = -0.18589 + 0.56775 HMS1 + 0.39234 FAP7 + -0.16562 DOT6 + -0.15373 MAC1	YOR032C(HMS1)	YDL166C(FAP7)	YER088C(DOT6)	YMR021C(MAC1)	-0.185887626661972	0.567750942482675	0.392340578558992	-0.165615943959758	-0.153734246350303
YBR072W(HSP26)	16.3705627798014	-26.7411255596029	0.593452710611022	YBR072W = -0.02344 + 0.15181 HAP2 + -0.13797 GZF3	YGL237C(HAP2)	YJL110C(GZF3)	-0.0234411998530031	0.15181326195843	-0.137972863809289
YBR073W(RDH54)	11.2480872352651	-12.4961744705302	0.430204756523656	YBR073W = -0.0012 + 0.8296 CST6 + -0.24301 DAL80 + -0.07904 IFH1 + -0.2372 ACA1	YIL036W(CST6)	YKR034W(DAL80)	YLR223C(IFH1)	YER045C(ACA1)	-0.00119675752571494	0.829600791853317	-0.243007318161477	-0.0790399035770698	-0.237198800338413
YBR074W(NA)	10.6030512432485	-17.2061024864971	0.86646331289398	YBR074W = -0.0257 + 0.07051 DAL82	YNL314W(DAL82)	-0.0257009491380313	0.0705053371420113
YBR075W(NA)	17.2530159117129	-26.5060318234258	0.310654153372746	YBR075W = 0.00911 + -0.17857 MAC1 + 0.17221 IXR1 + -0.13012 HIR1	YMR021C(MAC1)	YKL032C(IXR1)	YBL008W(HIR1)	0.0091106821886037	-0.178568400053948	0.172207653545215	-0.130115824239098
YBR076W(ECM8)	5.30316105467107	-2.60632210934214	1.52022070803873	YBR076W = -0.1347 + 0.24693 HAL9 + -0.34253 ABF1 + 0.1149 CUP9	YOL089C(HAL9)	YKL112W(ABF1)	YPL177C(CUP9)	-0.134695124222152	0.246926551286174	-0.34252965531573	0.114895166847658
YBR077C(NA)	14.2239912099749	-24.4479824199498	1.24352672474032	YBR077C = 0.02984 + -0.11527 HAC1	YFL031W(HAC1)	0.029836723198012	-0.115271625550513
YBR078W(ECM33)	7.06691509659982	-8.13383019319964	2.36941042446593	YBR078W = 0.03402 + -0.27589 GAL4 + 0.15903 CRZ1	YPL248C(GAL4)	YNL027W(CRZ1)	0.0340171774705356	-0.275887140709334	0.159032395213571
YBR079C(RPG1)	10.342840586866	-16.685681173732	0.781831691041031	YBR079C = 0.02453 + -0.19543 CST6	YIL036W(CST6)	0.0245344026878093	-0.195434235446711
YBR080C(SEC18)	22.8512320955165	-39.702464191033	0.0870819044302722	YBR080C = 0.00062 + 0.0605 IFH1 + -0.12052 GAL80	YLR223C(IFH1)	YML051W(GAL80)	0.000616659774446678	0.0605012447676102	-0.120517344884189
YBR081C(SPT7)	20.3192767441699	-34.6385534883398	0.162915716123429	YBR081C = 0.02103 + -0.16222 GAL4 + 0.20824 DAL81	YPL248C(GAL4)	YIR023W(DAL81)	0.0210321860958572	-0.162219395217784	0.208243969774445
YBR082C(UBC4)	13.4525765197003	-22.9051530394006	0.72100330240747	YBR082C = 0.0443 + -0.11943 DAL82	YNL314W(DAL82)	0.044297727473512	-0.119428234436397
YBR083W(TEC1)	5.95029789586732	-7.90059579173465	3.47931424892972	YBR083W = -0.05972 + 0.14488 ABF1	YKL112W(ABF1)	-0.0597220486100615	0.144884706852056
YBR084C-A(RPL19A)	11.0901013190664	-18.1802026381328	1.38087721265834	YBR084C-A = 0.03628 + -0.09463 GAT3	YLR013W(GAT3)	0.0362822525876021	-0.0946345358560208
YBR084W(MIS1)	5.95991010433988	-5.91982020867976	1.05276939061180	YBR084W = 0.02887 + -0.33124 CAD1 + 0.24827 DAT1	YDR423C(CAD1)	YML113W(DAT1)	0.0288719327325522	-0.331241030287274	0.248270379871522
YBR085W(AAC3)	9.57667292469111	-11.1533458493822	1.42047619458901	YBR085W = 0.15169 + -0.30875 DAL82 + 0.14024 CAD1 + -0.23539 BAS1	YNL314W(DAL82)	YDR423C(CAD1)	YKR099W(BAS1)	0.151685905641411	-0.308748247354372	0.140236096334006	-0.235391095058802
YBR086C(IST2)	15.4749364662219	-26.9498729324438	0.623541103703464	YBR086C = 0.04821 + -0.12322 DAL82	YNL314W(DAL82)	0.0482149609722264	-0.123221288476521
YBR087W(RFC5)	22.0288899701648	-40.0577799403296	0.175727845990665	YBR087W = -0.04089 + 0.08197 CIN5	YOR028C(CIN5)	-0.0408877883858764	0.0819731423648752
YBR088C(POL30)	9.97213301744112	-9.94426603488224	0.543507378053289	YBR088C = -0.27047 + 0.26353 CIN5 + 0.11126 ASH1 + 0.23017 HAP5 + 0.12263 HOG1	YOR028C(CIN5)	YKL185W(ASH1)	YOR358W(HAP5)	YLR113W(HOG1)	-0.270471985666882	0.263527126664332	0.111261438377787	0.230165459779786	0.122632794055054
YBR089W(NA)	-3.13867494666848	10.2773498933370	16.5654939146099	YBR089W = -0.18005 + 0.48113 BAS1	YKR099W(BAS1)	-0.180048820412451	0.481133081129225
YBR089C-A(NHP6B)	10.4448613766701	-14.8897227533402	1.01797355992116	YBR089C-A = 0.00717 + 0.29922 GAL4 + -0.38241 ECM22	YPL248C(GAL4)	YLR228C(ECM22)	0.00717420907741298	0.299223339481105	-0.382412794295786
YBR090C(NA)	12.7132774500205	-21.4265549000409	1.08010443236304	YBR090C = 0.03406 + -0.10492 HAC1	YFL031W(HAC1)	0.0340578183255051	-0.104920525132612
YBR091C(MRS5)	9.93075080008443	-15.8615016001689	0.727577700125679	YBR091C = 0.02323 + -0.05801 MAC1	YMR021C(MAC1)	0.0232287557563096	-0.0580074650670878
YBR092C(PHO3)	1.01802422407235	1.9639515518553	5.96278908956833	YBR092C = -0.08301 + 0.20652 HAL9	YOL089C(HAL9)	-0.0830096591737129	0.206521303771103
YBR093C(PHO5)	7.17320451877876	-6.34640903755753	2.54238044403597	YBR093C = -0.07996 + -0.12444 ARG81 + 0.19051 FKH1 + 0.06658 IFH1	YML099C(ARG81)	YIL131C(FKH1)	YLR223C(IFH1)	-0.0799611361639766	-0.124441713081481	0.190509231617398	0.066582908532576
YBR094W(NA)	11.1531808697690	-16.3063617395381	0.769422891956826	YBR094W = -0.09236 + 0.13008 FKH1 + 0.06331 IFH1	YIL131C(FKH1)	YLR223C(IFH1)	-0.0923562748782473	0.130075425568969	0.0633126679462522
YBR095C(RXT2)	9.25675224778688	-12.5135044955738	1.21894256792644	YBR095C = -0.0207 + 0.16176 GAL4 + -0.14249 HIR1	YPL248C(GAL4)	YBL008W(HIR1)	-0.0206951207233158	0.161763701780225	-0.142485783080965
YBR096W(NA)	20.9860927109364	-31.9721854218729	0.194929182570711	YBR096W = -0.19685 + 0.1607 GAL4 + 0.26889 ASK10 + 0.1924 FKH1 + -0.12103 HAL9	YPL248C(GAL4)	YGR097W(ASK10)	YIL131C(FKH1)	YOL089C(HAL9)	-0.196853291756244	0.160697029145942	0.268887538901477	0.192397170027768	-0.121026646674335
YBR097W(VPS15)	11.6958798462379	-19.3917596924757	1.58396599192061	YBR097W = 0.03736 + -0.13935 HAC1	YFL031W(HAC1)	0.0373634627179251	-0.139354900207813
YBR098W(MMS4)	6.04620065578307	-6.09240131156615	2.29588299683670	YBR098W = -0.01404 + 0.31181 GAL4 + -0.2973 KSS1	YPL248C(GAL4)	YGR040W(KSS1)	-0.0140400834847572	0.311808737841014	-0.297300318481034
YBR099C(NA)	11.0032329297436	-18.0064658594871	0.71403948124716	YBR099C = -0.03409 + 0.06832 CIN5	YOR028C(CIN5)	-0.0340897103020253	0.0683160077502898
YBR100W(NA)	17.6953062511198	-31.3906125022395	0.32892706373061	YBR100W = -0.03915 + 0.15626 HMS1	YOR032C(HMS1)	-0.0391476363462698	0.156256774140067
YBR101C(FES1)	8.9874560843385	-11.974912168677	0.83582699642192	YBR101C = -0.01762 + 0.25549 HAC1 + -0.14693 FAP7	YFL031W(HAC1)	YDL166C(FAP7)	-0.0176186261908581	0.255490785724352	-0.146927996347329
YBR102C(EXO84)	18.9399144213418	-33.8798288426837	0.298710508291997	YBR102C = 0.0186 + -0.0565 HAC1	YFL031W(HAC1)	0.0185992651464358	-0.0565025065066755
YBR103W(SIF2)	5.26171290911922	-4.52342581823845	1.30658152564090	YBR103W = 0.02429 + -0.29054 GAL4 + 0.1769 CRZ1	YPL248C(GAL4)	YNL027W(CRZ1)	0.0242853049843709	-0.290542660372345	0.176898934008165
YBR104W(YMC2)	13.7234217889250	-23.4468435778500	1.73524020596941	YBR104W = 0.02883 + -0.15535 BYE1	YKL005C(BYE1)	0.0288275683256672	-0.155351914654137
YBR105C(VID24)	12.4176411304255	-20.8352822608510	0.698379407072819	YBR105C = 0.00246 + -0.13996 AFT2	YPL202C(AFT2)	0.00245791238605824	-0.13996411102856
YBR106W(PHO88)	8.32274816229768	-12.6454963245954	1.34098041907128	YBR106W = 0.04376 + -0.10913 MAC1	YMR021C(MAC1)	0.0437574035317938	-0.109133473572096
YBR107C(IML3)	11.9193349074440	-17.8386698148881	0.738894700138733	YBR107C = -0.02233 + 0.14342 HAP2 + -0.16036 HIR3	YGL237C(HAP2)	YJR140C(HIR3)	-0.0223264480638709	0.143417246348297	-0.160363876412143
YBR108W(NA)	9.23652111883125	-8.4730422376625	0.984752259654872	YBR108W = 0.08258 + 0.72334 HMS1 + -1.51252 GAL80 + 1.58 IME1 + -0.63915 FKH2	YOR032C(HMS1)	YML051W(GAL80)	YJR094C(IME1)	YNL068C(FKH2)	0.0825813563746257	0.723339360441903	-1.51251583219112	1.58000000591766	-0.639154180362558
YBR109C(CMD1)	15.6635064246597	-25.3270128493194	0.314137772764541	YBR109C = -0.04553 + 0.09976 CIN5 + -0.10944 AFT2	YOR028C(CIN5)	YPL202C(AFT2)	-0.0455267696124107	0.0997627620928832	-0.109436506215940
YBR110W(ALG1)	14.9938806802841	-25.9877613605682	0.413324259944437	YBR110W = 0.02422 + -0.05464 MAC1	YMR021C(MAC1)	0.0242179407962091	-0.0546412171254345
YBR111C(YSA1)	14.4168920124893	-24.8337840249786	0.726051594370137	YBR111C = -0.04799 + 0.09106 CIN5	YOR028C(CIN5)	-0.0479869357235649	0.0910581823148865
YBR112C(CYC8)	6.43390660031749	-2.86781320063498	0.78800239446134	YBR112C = -0.1604 + 0.29743 FAP7 + -0.40335 HAC1 + 0.22478 DAL82 + 0.18286 ASK10	YDL166C(FAP7)	YFL031W(HAC1)	YNL314W(DAL82)	YGR097W(ASK10)	-0.160396618266847	0.297432330125065	-0.403351648808856	0.224784818242773	0.182863958503285
YBR113W(NA)	10.4730139267287	-14.9460278534574	0.7192690050433	YBR113W = 0.00502 + -0.15357 CAD1 + 0.15967 FAP7	YDR423C(CAD1)	YDL166C(FAP7)	0.00501987580341399	-0.153570423675463	0.159665995172027
YBR114W(RAD16)	12.4632904438231	-20.9265808876462	0.91827924199514	YBR114W = 0.04239 + -0.1681 HMS1	YOR032C(HMS1)	0.0423904870457439	-0.168097394368901
YBR115C(LYS2)	12.1501165226663	-20.3002330453325	1.36959257195828	YBR115C = 0.02357 + -0.09886 GAL4	YPL248C(GAL4)	0.0235672052548136	-0.098855593522955
YBR116C(NA)	10.9915878686156	-17.9831757372313	1.06355812878606	YBR116C = -0.00621 + 0.11486 HAP3	YBL021C(HAP3)	-0.00620822865792564	0.114855074045576
YBR117C(TKL2)	17.6800616766918	-27.3601233533836	0.31999124873382	YBR117C = -0.00571 + 0.2234 GAL4 + -0.2137 HAP3 + -0.07487 CAD1	YPL248C(GAL4)	YBL021C(HAP3)	YDR423C(CAD1)	-0.00571457325237175	0.223397610259957	-0.213700284493358	-0.0748725813090152
YBR118W(TEF2)	17.2477388365512	-30.4954776731024	0.373999068211642	YBR118W = 0.03304 + -0.05824 CIN5	YOR028C(CIN5)	0.0330441134060611	-0.0582366218846469
YBR119W(MUD1)	11.5771479254694	-17.1542958509389	1.81601457058211	YBR119W = -0.01918 + 0.19027 FKH1 + -0.17067 ABF1	YIL131C(FKH1)	YKL112W(ABF1)	-0.0191820465805316	0.190273596997904	-0.17066731229381
YBR120C(CBP6)	10.9636028014192	-15.9272056028383	0.796788762577807	YBR120C = -0.03773 + -0.13196 HAP5 + 0.15983 ASK10	YOR358W(HAP5)	YGR097W(ASK10)	-0.0377316104148763	-0.131960715651379	0.159829027578294
YBR121C(GRS1)	8.59710863590743	-13.1942172718149	3.05249073103679	YBR121C = 0.0507 + -0.12564 MAC1	YMR021C(MAC1)	0.0507042864378810	-0.125638540940614
YBR122C(MRPL36)	27.0343293195020	-50.0686586390041	0.282649453322784	YBR122C = 0.02965 + -0.07237 BAS1	YKR099W(BAS1)	0.0296483419338955	-0.0723682020749943
YBR123C(TFC1)	10.7384122779726	-17.4768245559451	1.65647908591266	YBR123C = 0.03788 + -0.08969 MAC1	YMR021C(MAC1)	0.0378798121480371	-0.0896939208119312
YBR124W(NA)	4.94500152764662	-5.89000305529324	1.94262129569133	YBR124W = 0.07061 + -0.13511 CIN5	YOR028C(CIN5)	0.0706054512827283	-0.135109460941738
YBR125C(PTC4)	13.7586350525670	-21.5172701051340	0.623807326468144	YBR125C = -0.01931 + -0.15148 AFT2 + 0.04475 IFH1	YPL202C(AFT2)	YLR223C(IFH1)	-0.0193053463379690	-0.151483726190620	0.0447544720898573
YBR126C(TPS1)	16.4883665146359	-24.9767330292719	0.351436431980652	YBR126C = -0.10257 + 0.17754 GAL4 + 0.22049 BAS1 + -0.10822 HIR3	YPL248C(GAL4)	YKR099W(BAS1)	YJR140C(HIR3)	-0.102574053920396	0.177541320884261	0.220494490856980	-0.108223201000935
YBR127C(VMA2)	20.2654671280465	-36.530934256093	0.228366990757043	YBR127C = 0.05474 + -0.15168 DAL82	YNL314W(DAL82)	0.054742553308206	-0.151684091754336
YBR128C(ATG14)	15.2990209396112	-22.5980418792225	0.318173819606842	YBR128C = 0.10137 + 0.14998 FKH1 + -0.18849 ABF1 + -0.34177 IME1	YIL131C(FKH1)	YKL112W(ABF1)	YJR094C(IME1)	0.101369060632273	0.149983271707658	-0.188485614124319	-0.341768092611555
YBR129C(OPY1)	12.5478871528383	-21.0957743056766	0.759620079366365	YBR129C = 0.01676 + -0.07316 GAL4	YPL248C(GAL4)	0.0167583755619902	-0.0731648278836471
YBR130C(SHE3)	13.2644934360049	-22.5289868720097	1.17964516526487	YBR130C = 0.01873 + -0.06968 GAL4	YPL248C(GAL4)	0.0187323798152841	-0.0696760422989361
YBR131W(CCZ1)	19.3949276404603	-34.7898552809205	0.287616493484169	YBR131W = 0.03405 + -0.08782 BAS1	YKR099W(BAS1)	0.0340488311303225	-0.087824956442532
YBR132C(AGP2)	10.6794120262678	-17.3588240525356	0.879667366867392	YBR132C = -0.0107 + 0.2168 ACA1	YER045C(ACA1)	-0.0107013579318996	0.216797248911663
YBR133C(HSL7)	12.0728462714896	-20.1456925429791	1.88804390748287	YBR133C = 0.04061 + -0.10587 CAD1	YDR423C(CAD1)	0.0406088475718944	-0.105873888107389
YBR134W(NA)	16.8737945256028	-29.7475890512056	0.62628393285535	YBR134W = 0.00737 + -0.09363 AFT2	YPL202C(AFT2)	0.00737151082256253	-0.0936349506284914
YBR135W(CKS1)	15.3945644490483	-26.7891288980967	0.2962654259750	YBR135W = 0.06336 + -0.16892 DAL82	YNL314W(DAL82)	0.0633552171592316	-0.168917853343245
YBR136W(MEC1)	5.53021688746712	-7.06043377493424	3.15111999539844	YBR136W = -0.0102 + 0.24594 AFT2	YPL202C(AFT2)	-0.0101989074855507	0.245937852705145
YBR137W(NA)	23.1052304502679	-38.2104609005358	0.070474405226728	YBR137W = 0.06551 + 0.04099 IFH1 + -0.18184 GAT3 + -0.23632 CBF1	YLR223C(IFH1)	YLR013W(GAT3)	YJR060W(CBF1)	0.0655061232785045	0.0409930787603612	-0.181835616112016	-0.236323661542058
YBR138C(NA)	9.68222488814284	-13.3644497762857	1.51095092305141	YBR138C = -0.03846 + 0.48503 CST6 + -0.2943 HAP3	YIL036W(CST6)	YBL021C(HAP3)	-0.0384608446017485	0.485034643845688	-0.294297850938431
YBR139W(NA)	13.264296755927	-16.5285935118540	0.485611781565307	YBR139W = 0.00309 + 0.22698 GAL4 + -0.30181 HIR3 + 0.18307 ABF1 + -0.11782 HAL9	YPL248C(GAL4)	YJR140C(HIR3)	YKL112W(ABF1)	YOL089C(HAL9)	0.00309384744216724	0.226977350196723	-0.301812657402215	0.183068117372851	-0.117822351314158
YBR140C(IRA1)	13.0571467539719	-22.1142935079438	0.981115480946808	YBR140C = 0.01578 + -0.11796 CST6	YIL036W(CST6)	0.0157823287500627	-0.117962355623690
YBR141C(NA)	9.78292490902264	-13.5658498180453	0.623576144688845	YBR141C = -0.00102 + -0.22487 HIR1 + 0.15635 HOG1	YBL008W(HIR1)	YLR113W(HOG1)	-0.00101745940329180	-0.224868018210776	0.156352443733757
YBR142W(MAK5)	12.8780490823752	-21.7560981647503	0.66465620797206	YBR142W = 0.03653 + -0.25318 DIG1	YPL049C(DIG1)	0.0365322274305844	-0.253182055993844
YBR143C(SUP45)	3.39054082618013	-2.78108165236026	5.36322924498513	YBR143C = 0.03014 + -0.05848 ASH1	YKL185W(ASH1)	0.0301438739867925	-0.058477620863527
YBR144C(NA)	16.9733527114678	-23.9467054229356	0.131073614713016	YBR144C = -0.10364 + -0.08429 CIN5 + 0.58492 IME1 + 0.05546 GAT1 + -0.07318 IFH1	YOR028C(CIN5)	YJR094C(IME1)	YFL021W(GAT1)	YLR223C(IFH1)	-0.103641497879164	-0.084292919677727	0.584924358919547	0.0554583029909586	-0.0731797178726133
YBR145W(ADH5)	13.6289360254778	-23.2578720509555	0.59863642088339	YBR145W = -0.02064 + 0.04412 CIN5	YOR028C(CIN5)	-0.0206359111904993	0.0441191511307568
YBR146W(MRPS9)	4.69892949487388	-5.39785898974777	5.05980917878164	YBR146W = -0.12652 + 0.41201 IME1	YJR094C(IME1)	-0.126522921206345	0.412006645289753
YBR147W(NA)	11.7717667113137	-19.5435334226274	1.22227016429427	YBR147W = -0.02673 + 0.07006 FAP7	YDL166C(FAP7)	-0.0267300137876746	0.0700578892428545
YBR148W(YSW1)	9.43711139626956	-12.8742227925391	1.27279838338971	YBR148W = -0.01405 + 0.15675 FKH1 + -0.14792 ABF1	YIL131C(FKH1)	YKL112W(ABF1)	-0.0140535205591377	0.156745492888165	-0.147922241767636
YBR149W(ARA1)	16.3521750463177	-28.7043500926353	0.734222617334177	YBR149W = -0.06842 + 0.12693 CIN5	YOR028C(CIN5)	-0.0684172275902424	0.126931591917960
YBR150C(TBS1)	19.3493296363252	-32.6986592726503	0.183930305956547	YBR150C = 0.01157 + 0.19174 CST6 + -0.06106 CIN5	YIL036W(CST6)	YOR028C(CIN5)	0.0115652792136638	0.191735278135818	-0.0610567100371637
YBR151W(APD1)	16.4712282206870	-26.9424564413739	0.29108229828691	YBR151W = -0.01951 + 0.11879 CIN5 + -0.15091 GAL80	YOR028C(CIN5)	YML051W(GAL80)	-0.0195137585909649	0.118791155603748	-0.150911381484498
YBR152W(SPP381)	12.1111398542121	-16.2222797084242	0.80915508633626	YBR152W = -0.00649 + 0.28198 GAL4 + -0.30498 INO4 + -0.04191 ASH1	YPL248C(GAL4)	YOL108C(INO4)	YKL185W(ASH1)	-0.0064912438732288	0.281982240071938	-0.304983791165509	-0.0419119000284929
YBR153W(RIB7)	12.8541293431596	-21.7082586863192	1.12416928061547	YBR153W = 0.00818 + -0.22967 AFT2	YPL202C(AFT2)	0.00817612459548731	-0.229669373211364
YBR154C(RPB5)	12.3017119822146	-20.6034239644292	1.03741103263801	YBR154C = 0.02403 + -0.1832 CST6	YIL036W(CST6)	0.0240282233138984	-0.183201900635693
YBR155W(CNS1)	8.69831124646341	-13.3966224929268	1.31827649339873	YBR155W = 0.0292 + -0.25554 CST6	YIL036W(CST6)	0.0292033282913982	-0.255538883286839
YBR156C(SLI15)	12.0139378241390	-20.0278756482781	0.870583956138823	YBR156C = 0.06552 + -0.16863 DAL82	YNL314W(DAL82)	0.0655192481183185	-0.168632940382142
YBR157C(ICS2)	8.10312384140897	-10.2062476828179	1.05219770126402	YBR157C = -0.1772 + 0.19877 CIN5 + 0.16252 FKH1	YOR028C(CIN5)	YIL131C(FKH1)	-0.177196567181812	0.19876650437183	0.162523149114429
YBR158W(AMN1)	-0.530921813088026	9.06184362617605	6.40529125196567	YBR158W = 0.06648 + -0.19125 IFH1 + 0.39246 CHA4 + -0.31325 ABF1	YLR223C(IFH1)	YLR098C(CHA4)	YKL112W(ABF1)	0.0664800042797223	-0.191251379505193	0.392461673163843	-0.313246645663196
YBR159W(NA)	13.2957274826169	-22.5914549652338	0.738871065081272	YBR159W = 0.05344 + -0.11486 FKH1	YIL131C(FKH1)	0.0534371191838239	-0.114860051297011
YBR160W(CDC28)	5.50893821621971	-7.01787643243943	1.87372569476090	YBR160W = -0.03013 + 0.05274 IFH1	YLR223C(IFH1)	-0.0301253369955108	0.0527390661355624
YBR161W(CSH1)	9.20758666943087	-14.4151733388617	1.60973594077155	YBR161W = 0.09526 + -0.19706 FKH2	YNL068C(FKH2)	0.0952648149030656	-0.197063870343170
YBR162C(TOS1)	7.26001555767497	-10.5200311153499	1.60822715854457	YBR162C = 0.02056 + -0.1776 CST6	YIL036W(CST6)	0.0205610058622388	-0.17759602398252
YBR162W-A(YSY6)	15.1603775466648	-26.3207550933296	0.79801019094117	YBR162W-A = 0.0388 + -0.09345 MAC1	YMR021C(MAC1)	0.0388035638311023	-0.093450082780322
YBR163W(DEM1)	5.70497031598146	-7.40994063196291	1.51919298537090	YBR163W = -0.03196 + 0.07888 FKH1	YIL131C(FKH1)	-0.031955681292507	0.0788802954039092
YBR164C(ARL1)	11.0215055058985	-18.0430110117971	1.09334188589115	YBR164C = 0.0305 + -0.06784 MAC1	YMR021C(MAC1)	0.0304980150326431	-0.0678449523040587
YBR165W(UBS1)	9.67765713550755	-15.3553142710151	0.814338740823234	YBR165W = 0.0073 + -0.24964 AFT2	YPL202C(AFT2)	0.00730152380259636	-0.249642539580491
YBR166C(TYR1)	17.272835575031	-30.545671150062	0.432326003003981	YBR166C = 0.004 + -0.11111 AFT2	YPL202C(AFT2)	0.00400119556256692	-0.111111514053694
YBR167C(POP7)	11.8030491239643	-15.6060982479286	0.59520427100686	YBR167C = 0.15756 + 0.16451 FKH1 + -0.25188 ABF1 + -0.48254 IME1	YIL131C(FKH1)	YKL112W(ABF1)	YJR094C(IME1)	0.157561094505623	0.164507468841803	-0.251877317082423	-0.482538668728833
YBR168W(PEX32)	19.1466292188939	-32.2932584377879	0.295756638190531	YBR168W = 0.00257 + -0.12799 HIR1 + 0.0916 HOG1	YBL008W(HIR1)	YLR113W(HOG1)	0.00256876077415201	-0.127985831908281	0.0916027084201806
YBR169C(SSE2)	11.5545815557519	-17.1091631115037	0.755574323954423	YBR169C = -0.0036 + 0.17612 FAP7 + -0.22382 HAC1	YDL166C(FAP7)	YFL031W(HAC1)	-0.00359655571213937	0.176124222269395	-0.223821235094640
YBR170C(NPL4)	7.52489823351024	-11.0497964670205	1.85652058486969	YBR170C = 0.0103 + -0.07461 HIR1	YBL008W(HIR1)	0.0102977614802613	-0.0746090682228699
YBR171W(SEC66)	14.4900038589124	-24.9800077178248	0.40462299526007	YBR171W = 0.05274 + -0.14532 DAL82	YNL314W(DAL82)	0.0527361681379253	-0.145320287269162
YBR172C(SMY2)	13.4230158589896	-22.8460317179792	1.65864069727241	YBR172C = 0.02782 + -0.2233 CST6	YIL036W(CST6)	0.0278161659025292	-0.22329635220054
YBR173C(UMP1)	18.6158267906036	-33.2316535812071	0.621376051752025	YBR173C = 0.01599 + -0.04001 FAP7	YDL166C(FAP7)	0.0159876612096055	-0.0400141684382715
YBR174C(NA)	8.57977461111252	-13.1595492222250	0.87488223281017	YBR174C = 0.03192 + -0.11776 GAL80	YML051W(GAL80)	0.0319170756895565	-0.117755118794266
YBR175W(SWD3)	11.3813933026657	-18.7627866053314	0.847994541584105	YBR175W = 0.06422 + -0.21754 IME1	YJR094C(IME1)	0.0642181001602522	-0.217540272240024
YBR176W(ECM31)	10.2222778916728	-16.4445557833457	1.52453908696887	YBR176W = -0.04419 + 0.0857 CIN5	YOR028C(CIN5)	-0.0441942599621856	0.0856997216821621
YBR177C(EHT1)	13.4096471297710	-22.8192942595421	0.507735841039881	YBR177C = -0.02532 + 0.10155 HMS1	YOR032C(HMS1)	-0.0253151000467998	0.101549553700647
YBR178W(NA)	11.3718419163058	-16.7436838326116	0.721678197965203	YBR178W = 0.00171 + 0.09903 CIN5 + -0.18369 GAL80	YOR028C(CIN5)	YML051W(GAL80)	0.00170984919117706	0.0990335596138064	-0.183694600121368
YBR179C(FZO1)	17.5055784340172	-31.0111568680343	0.465314341047135	YBR179C = 0.01807 + -0.0482 MAC1	YMR021C(MAC1)	0.0180700308741311	-0.0481954775789049
YBR180W(DTR1)	6.37700875729831	-8.75401751459661	1.42993302128299	YBR180W = -0.04858 + 0.0939 CIN5	YOR028C(CIN5)	-0.0485795913592694	0.0939018678531978
YBR181C(RPS6B)	8.77928310678445	-13.5585662135689	1.78552952776840	YBR181C = 0.09762 + -0.34051 IME1	YJR094C(IME1)	0.0976180777519382	-0.340511153152187
YBR182C(SMP1)	5.95517263474888	-7.91034526949777	1.97851948240850	YBR182C = 0.04442 + -0.19343 GAL80	YML051W(GAL80)	0.0444218263238406	-0.193432783814107
YBR183W(YPC1)	11.0218443942992	-18.0436887885984	0.885268027235292	YBR183W = -0.06194 + 0.11726 FKH1	YIL131C(FKH1)	-0.0619393366016916	0.117258904357914
YBR184W(NA)	8.85329381673505	-13.7065876334701	0.934763558249166	YBR184W = 0.05371 + -0.116 FKH1	YIL131C(FKH1)	0.0537128487665025	-0.116003584227267
YBR185C(MBA1)	9.53312846523072	-15.0662569304614	1.25998632566517	YBR185C = -0.02208 + 0.05445 HAL9	YOL089C(HAL9)	-0.0220789255969524	0.0544513371303285
YBR186W(PCH2)	11.9443133056644	-17.8886266113289	1.06506837537814	YBR186W = -0.00157 + 0.18777 GAL4 + -0.15576 HIR3	YPL248C(GAL4)	YJR140C(HIR3)	-0.00156886792766614	0.187769798680901	-0.155758992177333
YBR187W(NA)	7.46083465134483	-10.9216693026897	1.65636149811726	YBR187W = 0.02766 + -0.12042 BYE1	YKL005C(BYE1)	0.0276641781661060	-0.120418183577352
YBR188C(NTC20)	17.9796366932997	-19.9592733865995	0.070588883062628	YBR188C = 0.06551 + -0.28601 CIN5 + 0.44412 GAL80 + -0.06825 IFH1 + -0.22371 HSF1 + -0.19598 HAP2 + 0.30743 GAL4 + 0.17607 GAT1	YOR028C(CIN5)	YML051W(GAL80)	YLR223C(IFH1)	YGL073W(HSF1)	YGL237C(HAP2)	YPL248C(GAL4)	YFL021W(GAT1)	0.0655060752955552	-0.286013545107222	0.444124331112489	-0.0682487463476225	-0.223713916767465	-0.195983958956084	0.307430178872987	0.176073127566596
YBR189W(RPS9B)	12.1944502825278	-20.3889005650557	0.659428637719634	YBR189W = 0.01721 + -0.11523 CST6	YIL036W(CST6)	0.0172087688040425	-0.115230394687209
YBR190W(NA)	18.2031058115277	-32.4062116230553	0.400485368134745	YBR190W = -0.02582 + 0.05758 FKH1	YIL131C(FKH1)	-0.0258205337446026	0.0575781276080343
YBR191W(RPL21A)	13.6254395275153	-23.2508790550307	0.466758876933623	YBR191W = -0.02252 + 0.05662 FKH1	YIL131C(FKH1)	-0.0225206823459853	0.0566190093503371
YBR192W(RIM2)	13.4132866794655	-18.8265733589309	0.649277382361381	YBR192W = 0.0335 + 0.27238 GAL4 + -0.19187 DAL82 + -0.24695 DAL81	YPL248C(GAL4)	YNL314W(DAL82)	YIR023W(DAL81)	0.0334982132866373	0.272382325636321	-0.191866527291288	-0.246953197565681
YBR193C(MED8)	12.9032510797690	-21.8065021595379	0.486411025450475	YBR193C = -0.05088 + 0.14552 DAL82	YNL314W(DAL82)	-0.0508757569559805	0.145516869254120
YBR194W(SOY1)	15.0957447518701	-24.1914895037402	0.542159692187438	YBR194W = -0.01463 + -0.27829 AFT2 + 0.09998 GAL4	YPL202C(AFT2)	YPL248C(GAL4)	-0.0146328469424163	-0.278286162645965	0.0999789740211565
YBR195C(MSI1)	18.2422499000039	-30.4844998000078	0.181825684584464	YBR195C = 0.00778 + 0.10172 IFH1 + -0.2276 GAL80	YLR223C(IFH1)	YML051W(GAL80)	0.0077785293410492	0.101722568114360	-0.227599354358435
YBR196C(PGI1)	8.9485307619705	-11.8970615239410	0.875672388606035	YBR196C = -0.06164 + 0.13721 CIN5 + -0.19104 ACA1	YOR028C(CIN5)	YER045C(ACA1)	-0.0616428470372469	0.137209024975514	-0.191038771142339
YBR197C(NA)	8.70010137092711	-13.4002027418542	0.976515581718859	YBR197C = 0.03096 + -0.10321 GAL80	YML051W(GAL80)	0.0309597043966033	-0.103211223151970
YBR198C(TAF5)	13.0181037658985	-20.0362075317970	0.693780621776608	YBR198C = 0.11029 + -0.13215 KRE33 + -0.16031 GAT3	YNL132W(KRE33)	YLR013W(GAT3)	0.110294429938876	-0.132152826697148	-0.160310374874597
YBR199W(KTR4)	16.9237993186707	-27.8475986373413	0.287186050336877	YBR199W = -0.00691 + 0.1306 CAD1 + -0.1075 DAT1	YDR423C(CAD1)	YML113W(DAT1)	-0.0069131208661066	0.130600602161505	-0.107495137299217
YBR200W(BEM1)	10.6363151394443	-17.2726302788886	2.10372771322773	YBR200W = 0.03529 + -0.10711 GAT3	YLR013W(GAT3)	0.0352912929449848	-0.107113225728455
YBR201W(DER1)	12.8631629057055	-21.7263258114111	0.977337436980837	YBR201W = -0.02528 + 0.04327 IFH1	YLR223C(IFH1)	-0.025278672051463	0.0432658448095341
YBR202W(CDC47)	6.9089852677202	-3.81797053544040	0.887602486826164	YBR202W = -0.30074 + 0.29918 HMS1 + 0.34063 FKH1 + -0.0623 ASH1 + 0.20348 CIN5	YOR032C(HMS1)	YIL131C(FKH1)	YKL185W(ASH1)	YOR028C(CIN5)	-0.300737098756858	0.299183270437897	0.340630023792673	-0.0622978345688205	0.203484037349486
YBR203W(COS111)	15.0464233613427	-24.0928467226855	1.18763478870352	YBR203W = -0.02217 + 0.13845 FKH1 + -0.11524 ABF1	YIL131C(FKH1)	YKL112W(ABF1)	-0.0221695859760263	0.138448637227307	-0.115236404138933
YBR204C(NA)	14.0773040150094	-22.1546080300187	0.535005081305474	YBR204C = -0.04585 + 0.37466 HMS1 + -0.20475 GAL80	YOR032C(HMS1)	YML051W(GAL80)	-0.0458505044739969	0.374661404526267	-0.204746350961214
YBR205W(KTR3)	13.6020353821716	-21.2040707643431	0.404216391410081	YBR205W = 0.00408 + 0.07992 IFH1 + -0.17243 GAL80	YLR223C(IFH1)	YML051W(GAL80)	0.00407624539696427	0.0799234866443031	-0.172425776756118
YBR206W(NA)	12.0105633802993	-18.0211267605985	1.86515495414863	YBR206W = 0.02262 + 0.63547 GLN3 + -0.29191 CST6	YER040W(GLN3)	YIL036W(CST6)	0.0226160343628995	0.635466607224945	-0.291910782219036
YBR207W(FTH1)	12.7243686436488	-19.4487372872976	0.439053988583085	YBR207W = 0.02934 + -0.18532 GAL4 + 0.20461 HAP3	YPL248C(GAL4)	YBL021C(HAP3)	0.0293422336225941	-0.185323165757735	0.204609016617212
YBR208C(DUR1,2)	8.28797873288844	-12.5759574657769	1.99023061014982	YBR208C = 0.00974 + -0.0757 HIR1	YBL008W(HIR1)	0.00974092328474366	-0.075704655497943
YBR209W(NA)	17.2100945236952	-28.4201890473903	0.477953121798107	YBR209W = -0.00658 + 0.20584 GAL4 + -0.16154 HIR3	YPL248C(GAL4)	YJR140C(HIR3)	-0.00657943004694308	0.205839534662966	-0.161538682497279
YBR210W(ERV15)	14.0307241919405	-24.061448383881	0.675689120648202	YBR210W = 0.02823 + -0.05351 CIN5	YOR028C(CIN5)	0.0282262766070955	-0.0535119451594617
YBR211C(AME1)	11.4596976943348	-16.9193953886697	1.09852292058699	YBR211C = -0.00432 + -0.15179 HIR3 + 0.11867 FAP7	YJR140C(HIR3)	YDL166C(FAP7)	-0.00431830229330205	-0.151786072512099	0.118669150987997
YBR212W(NGR1)	16.2013404698995	-26.4026809397991	0.344469628962129	YBR212W = -0.00347 + 0.12889 GAL4 + -0.12234 KSS1	YPL248C(GAL4)	YGR040W(KSS1)	-0.00346688733462066	0.128886777002193	-0.122344595967327
YBR213W(MET8)	11.9597978722361	-19.9195957444722	0.672429385001022	YBR213W = -0.00332 + 0.1404 AFT2	YPL202C(AFT2)	-0.00332297730947713	0.140396530615275
YBR214W(SDS24)	12.3151441266508	-18.6302882533017	0.834459736870402	YBR214W = -0.07898 + 0.1952 BYE1 + 0.08957 FKH1	YKL005C(BYE1)	YIL131C(FKH1)	-0.0789783873322506	0.195202554899556	0.0895682192682647
YBR215W(HPC2)	11.0252677208671	-16.0505354417342	1.03038574077243	YBR215W = 0.00885 + 0.15658 FAP7 + -0.22198 HAC1	YDL166C(FAP7)	YFL031W(HAC1)	0.00884649791744612	0.156584668181832	-0.221976478366963
YBR216C(YBP1)	10.5622923592772	-13.1245847185544	0.831170560794347	YBR216C = 0.06655 + 0.53515 CST6 + -0.17131 CIN5 + -0.23001 KSS1	YIL036W(CST6)	YOR028C(CIN5)	YGR040W(KSS1)	0.0665501092587962	0.53515266547618	-0.171314175204814	-0.230013534407382
YBR217W(ATG12)	3.16030512365659	-0.320610247313185	2.43292546139555	YBR217W = -0.01529 + -0.13328 GAT1 + 0.16852 FAP7	YFL021W(GAT1)	YDL166C(FAP7)	-0.0152873618119634	-0.133284763615148	0.168524262654548
YBR218C(PYC2)	6.29260975993076	-8.58521951986152	1.77249145865672	YBR218C = -0.02376 + 0.11216 GAL4	YPL248C(GAL4)	-0.0237575983743199	0.112160728282345
YBR219C(NA)	4.58823902036117	-5.17647804072234	1.80984183391443	YBR219C = -0.02712 + 0.04951 IFH1	YLR223C(IFH1)	-0.0271239777545746	0.0495082672173968
YBR220C(NA)	9.26906882382176	-12.5381376476435	1.80210409884897	YBR220C = 0.15143 + -0.15137 GAT3 + -0.23238 BAS1	YLR013W(GAT3)	YKR099W(BAS1)	0.151427273073057	-0.151369777942961	-0.232378059585818
YBR221C(PDB1)	8.30640452849175	-12.6128090569835	1.27330025891472	YBR221C = -0.05323 + 0.10514 CIN5	YOR028C(CIN5)	-0.0532333490512688	0.105138084165316
YBR222C(PCS60)	11.7490668290428	-19.4981336580857	0.418540587406602	YBR222C = 0.02991 + -0.0643 DAT1	YML113W(DAT1)	0.0299066150210967	-0.0643004719752509
YBR223C(TDP1)	5.97013253009838	-7.94026506019675	2.46694353790149	YBR223C = -0.06266 + 0.13903 FKH1	YIL131C(FKH1)	-0.062658639510627	0.139025581174967
YBR224W(NA)	8.9218775966304	-13.8437551932608	1.06592004093950	YBR224W = 0.00266 + -0.15092 AFT2	YPL202C(AFT2)	0.00266439909325609	-0.150922100073325
YBR225W(NA)	12.9851685539586	-21.9703371079173	0.663407635699914	YBR225W = 0.0023 + -0.16077 AFT2	YPL202C(AFT2)	0.00230304235481411	-0.160767218376868
YBR226C(NA)	12.0194634440402	-20.0389268880803	0.666822396899758	YBR226C = -0.02599 + 0.06366 ABF1	YKL112W(ABF1)	-0.0259861038695108	0.0636562403285289
YBR227C(MCX1)	18.7699394748157	-31.5398789496313	0.648803308226483	YBR227C = -0.01615 + 0.10968 FKH1 + -0.0894 ABF1	YIL131C(FKH1)	YKL112W(ABF1)	-0.0161504436117344	0.109675553757156	-0.0894011992334234
YBR228W(SLX1)	17.5287996379893	-31.0575992759787	0.469847880185293	YBR228W = -0.01652 + 0.03044 IFH1	YLR223C(IFH1)	-0.0165203645423087	0.0304379894455755
YBR229C(ROT2)	13.9494328485945	-23.8988656971889	0.612869985759557	YBR229C = -0.01821 + 0.03714 IFH1	YLR223C(IFH1)	-0.0182067322052457	0.0371428957904959
YBR230C(NA)	0.741181156023527	6.51763768795295	2.20501658046427	YBR230C = -0.02598 + 0.62507 MAC1 + -0.69477 HAP2 + 0.46271 HOG1	YMR021C(MAC1)	YGL237C(HAP2)	YLR113W(HOG1)	-0.0259790440316053	0.625070588860603	-0.694772929203012	0.462714527170329
YBR231C(SWC5)	10.8212616346211	-13.6425232692423	1.04699492948659	YBR231C = 0.00786 + 0.40174 GAL4 + -0.34949 HIR3 + -0.24632 AFT2	YPL248C(GAL4)	YJR140C(HIR3)	YPL202C(AFT2)	0.00785993105879302	0.401743801055319	-0.349491703127043	-0.24631767589137
YBR232C(NA)	10.3694413574943	-16.7388827149886	0.949122073736656	YBR232C = -0.02994 + 0.05345 IFH1	YLR223C(IFH1)	-0.0299362221338613	0.0534456724589276
YBR233W(PBP2)	8.10492673905953	-12.2098534781191	1.08024389899293	YBR233W = -0.08569 + 0.32462 HMS1	YOR032C(HMS1)	-0.0856877767230494	0.3246209918022
YBR234C(ARC40)	16.57778867113	-27.15557734226	0.446612502535217	YBR234C = -0.01799 + 0.23151 HAC1 + -0.11712 DAT1	YFL031W(HAC1)	YML113W(DAT1)	-0.0179930430524370	0.231512361128981	-0.117119542738237
YBR235W(NA)	17.6363318291137	-29.2726636582274	0.433199252226274	YBR235W = -0.01341 + 0.11622 GAL4 + -0.09906 HIR1	YPL248C(GAL4)	YBL008W(HIR1)	-0.0134108669745777	0.116222688089878	-0.099058641174982
YBR236C(ABD1)	17.7733503338264	-27.5467006676527	0.452600215136399	YBR236C = 0.00613 + -0.24441 KSS1 + 0.34712 HSF1 + -0.11898 GAT1	YGR040W(KSS1)	YGL073W(HSF1)	YFL021W(GAT1)	0.00612521204993169	-0.244413111502592	0.347124517111124	-0.118979025458236
YBR237W(PRP5)	9.16281486021516	-12.3256297204303	0.768839699175877	YBR237W = 0.01545 + -0.13906 CIN5 + 0.20709 GAL80	YOR028C(CIN5)	YML051W(GAL80)	0.0154453557957166	-0.139056633474774	0.207093851738536
YBR238C(NA)	9.51770822975277	-15.0354164595055	1.33796882682876	YBR238C = 0.07089 + -0.27877 GAL80	YML051W(GAL80)	0.0708891681526807	-0.278774228496702
YBR239C(NA)	13.9462563911987	-21.8925127823974	0.778796711090082	YBR239C = -0.01045 + 0.21007 GAL4 + -0.15063 HIR3	YPL248C(GAL4)	YJR140C(HIR3)	-0.0104474895477930	0.210073183629101	-0.150631486460255
YBR240C(THI2)	17.0035360401988	-30.0070720803976	0.657331167014748	YBR240C = -0.04135 + 0.10413 DAL82	YNL314W(DAL82)	-0.0413548781260446	0.104128268935479
YBR241C(NA)	3.38408891042715	-0.768177820854291	2.73820014349450	YBR241C = -0.03306 + 0.3673 GAL4 + -0.26658 KSS1	YPL248C(GAL4)	YGR040W(KSS1)	-0.0330591616613225	0.367299264886462	-0.266578161507321
YBR242W(NA)	15.2365507004566	-26.4731014009131	1.29985422782165	YBR242W = 0.03593 + -0.08568 MAC1	YMR021C(MAC1)	0.0359339611880088	-0.0856806860640079
YBR243C(ALG7)	7.58266020146462	-11.1653204029292	2.25080861685846	YBR243C = 0.08495 + -0.20681 DAL82	YNL314W(DAL82)	0.0849496769391486	-0.206808051508955
YBR244W(GPX2)	23.0722015908194	-38.1444031816388	0.0578263987417181	YBR244W = -0.00214 + -0.14687 HSF1 + 0.17001 BAS1 + -0.097 HAP5	YGL073W(HSF1)	YKR099W(BAS1)	YOR358W(HAP5)	-0.00213699305158331	-0.146867160270506	0.170006696367811	-0.0970046109821857
YBR245C(ISW1)	15.5166458293838	-27.0332916587676	0.568276789115773	YBR245C = 0.02412 + -0.05474 ABF1	YKL112W(ABF1)	0.024121117315264	-0.0547442604681082
YBR246W(NA)	15.2981165066562	-26.5962330133124	0.821741918446459	YBR246W = 0.00329 + -0.09861 AFT2	YPL202C(AFT2)	0.00328604495524317	-0.0986060439922803
YBR247C(ENP1)	12.5265037537065	-19.0530075074130	0.8369116884378	YBR247C = 0.04072 + -0.43758 CST6 + 0.10751 HOG1	YIL036W(CST6)	YLR113W(HOG1)	0.0407193175285796	-0.437578201038573	0.107508145757861
YBR248C(HIS7)	11.3426090514644	-18.6852181029289	1.33313067897551	YBR248C = -0.01608 + 0.13798 CST6	YIL036W(CST6)	-0.0160761673150815	0.137981361963225
YBR249C(ARO4)	16.7807089678828	-29.5614179357656	0.922071883937832	YBR249C = 0.02577 + -0.06866 MAC1	YMR021C(MAC1)	0.0257655196036646	-0.0686591332549292
YBR250W(NA)	13.0862878811388	-22.1725757622775	0.520915566689222	YBR250W = -0.01321 + 0.0337 GAT1	YFL021W(GAT1)	-0.0132116003787620	0.0337032483062048
YBR251W(MRPS5)	11.0601050430463	-16.1202100860925	0.616412580231324	YBR251W = -0.08236 + 0.06526 IFH1 + 0.10367 FKH1	YLR223C(IFH1)	YIL131C(FKH1)	-0.0823605875666259	0.0652612221355261	0.103668772418586
YBR252W(DUT1)	10.5914724140607	-17.1829448281214	1.50940524437450	YBR252W = -0.03289 + 0.08644 CIN5	YOR028C(CIN5)	-0.0328875128945518	0.0864417536389506
YBR253W(SRB6)	21.1759962036570	-38.3519924073139	0.233953690131740	YBR253W = -0.01446 + 0.03059 FKH1	YIL131C(FKH1)	-0.0144580925242886	0.0305949096323064
YBR254C(TRS20)	4.2262440839314	-2.45248816786281	1.48181826039376	YBR254C = 0.0035 + -0.28942 CAD1 + 0.39448 HAC1	YDR423C(CAD1)	YFL031W(HAC1)	0.00349629114932041	-0.289417780215043	0.394478922677716
YBR255W(NA)	4.68829862655612	-5.37659725311223	1.31297445656011	YBR255W = 0.01877 + -0.03174 IFH1	YLR223C(IFH1)	0.0187708537988252	-0.0317443461476179
YBR256C(RIB5)	7.09642111548076	-10.1928422309615	1.35953875578011	YBR256C = 0.05192 + -0.14745 DAL82	YNL314W(DAL82)	0.0519230074024216	-0.147448722074938
YBR257W(POP4)	10.6214266712253	-17.2428533424507	0.94850414782423	YBR257W = -0.05067 + 0.11256 HAL9	YOL089C(HAL9)	-0.0506717594088009	0.112559006409419
YBR258C(SHG1)	15.8525466425212	-25.7050932850424	0.42292867822518	YBR258C = -0.03951 + 0.08864 GCR1 + 0.08399 HAL9	YPL075W(GCR1)	YOL089C(HAL9)	-0.0395088930919461	0.0886414966766702	0.083986633340641
YBR259W(NA)	14.1497501783082	-24.2995003566164	1.20774186707782	YBR259W = 0.0191 + -0.06028 INO2	YDR123C(INO2)	0.0190964503593438	-0.0602774600793599
YBR260C(RGD1)	16.9342051877131	-29.8684103754263	0.982251120812199	YBR260C = -0.03309 + 0.10961 HAP2	YGL237C(HAP2)	-0.0330947547953106	0.109606119070959
YBR261C(NA)	16.4710332467125	-28.9420664934249	0.690634256298667	YBR261C = 0.02642 + -0.06993 GAT3	YLR013W(GAT3)	0.0264182061879593	-0.0699339020202321
YBR262C(FMP51)	12.9033113463235	-21.8066226926471	0.491405651525373	YBR262C = -0.0394 + 0.08508 HAL9	YOL089C(HAL9)	-0.0393983435799104	0.0850797730661987
YBR263W(SHM1)	15.6047582087781	-27.2095164175563	0.432383566480714	YBR263W = -0.01927 + 0.06216 DAL82	YNL314W(DAL82)	-0.0192669824224307	0.0621581000066706
YBR264C(YPT10)	7.43266699295788	-10.8653339859158	1.04095155755138	YBR264C = 0.05044 + -0.09859 CIN5	YOR028C(CIN5)	0.0504366365783151	-0.0985876195797193
YBR265W(TSC10)	15.8417698010057	-27.6835396020115	0.415471414016654	YBR265W = -0.01733 + 0.04763 HAL9	YOL089C(HAL9)	-0.0173259305706726	0.0476265077093897
YBR266C(NA)	5.91565255821413	-7.83130511642826	1.97296257259506	YBR266C = -0.04429 + 0.11139 HAL9	YOL089C(HAL9)	-0.044290696153901	0.111387066548789
YBR267W(REI1)	11.9361382674350	-17.8722765348701	0.619335554817764	YBR267W = 0.02674 + -0.348 CST6 + 0.1021 HOG1	YIL036W(CST6)	YLR113W(HOG1)	0.0267386170978910	-0.347996472212953	0.102097157047311
YBR268W(MRPL37)	23.7142116336925	-41.4284232673849	0.159014884318795	YBR268W = 0.07919 + -0.08443 FAP7 + -0.17673 IME1	YDL166C(FAP7)	YJR094C(IME1)	0.0791864798289965	-0.0844260760088393	-0.176733758517737
YBR269C(FMP21)	16.0899285977823	-28.1798571955646	0.541466271634787	YBR269C = -0.02211 + 0.05019 CAD1	YDR423C(CAD1)	-0.0221109849629701	0.0501865231592464
YBR270C(NA)	18.7678166516997	-31.5356333033993	0.372497174183459	YBR270C = 0.00159 + 0.08324 GAL4 + -0.0828 GZF3	YPL248C(GAL4)	YJL110C(GZF3)	0.0015886967679453	0.0832350903199643	-0.0827951009178132
YBR271W(NA)	13.6613255038368	-23.3226510076736	0.481375327093248	YBR271W = 0.03566 + -0.12976 HMS1	YOR032C(HMS1)	0.0356620454561696	-0.12975889482266
YBR272C(HSM3)	13.3024120740382	-22.6048241480763	1.48499785328421	YBR272C = 0.0241 + -0.07422 MAC1	YMR021C(MAC1)	0.0240993572889912	-0.0742234594523275
YBR273C(UBX7)	16.4045049633082	-28.8090099266165	0.565514381583139	YBR273C = -0.0136 + 0.05902 GAL4	YPL248C(GAL4)	-0.0136034369714168	0.0590239081417335
YBR274W(CHK1)	11.6198646627868	-19.2397293255736	1.51415435426646	YBR274W = 0.03067 + -0.08819 MAC1	YMR021C(MAC1)	0.0306701702167466	-0.0881919686374519
YBR275C(RIF1)	18.8330390791278	-29.6660781582556	0.58240634490859	YBR275C = -0.17955 + 0.64924 GAL80 + -0.73807 IME1 + 0.43261 FKH2	YML051W(GAL80)	YJR094C(IME1)	YNL068C(FKH2)	-0.179547402683194	0.649237360290831	-0.738068714284484	0.432606380831931
YBR276C(PPS1)	15.3748536952117	-26.7497073904233	0.543404184084877	YBR276C = -0.02639 + 0.05171 CIN5	YOR028C(CIN5)	-0.0263942776927053	0.0517108099480466
YBR277C(NA)	14.8824474347100	-25.7648948694199	0.494991983502347	YBR277C = 0.02009 + -0.05107 MAC1	YMR021C(MAC1)	0.0200885702797906	-0.0510736377204164
YBR278W(DPB3)	20.5703476483815	-37.1406952967629	0.376066362965816	YBR278W = -0.01902 + 0.02965 IFH1	YLR223C(IFH1)	-0.0190189070299345	0.0296543463497725
YBR279W(PAF1)	10.8528897851812	-15.7057795703624	0.713704270006947	YBR279W = -0.01735 + 0.21664 GAL4 + -0.12955 CRZ1	YPL248C(GAL4)	YNL027W(CRZ1)	-0.0173519302124242	0.216644218436700	-0.129547053651772
YBR280C(NA)	9.4917534239191	-14.9835068478382	1.22680188842236	YBR280C = -0.01685 + 0.13813 CST6	YIL036W(CST6)	-0.0168503786710766	0.138126000391047
YBR281C(NA)	15.8476872838468	-25.6953745676935	0.429334320507744	YBR281C = -0.00489 + 0.13759 GAL4 + -0.08611 INO2	YPL248C(GAL4)	YDR123C(INO2)	-0.00489349298481206	0.137589474413884	-0.0861140891134405
YBR282W(MRPL27)	10.4533343241414	-16.9066686482828	1.34141681452422	YBR282W = -0.02096 + 0.10875 GAL4	YPL248C(GAL4)	-0.0209601228898361	0.108752432807670
YBR283C(SSH1)	19.3072936548342	-34.6145873096683	0.657502877701509	YBR283C = 0.01214 + -0.03585 GAT1	YFL021W(GAT1)	0.0121432518073736	-0.0358480131969389
YBR284W(NA)	10.2610836284751	-16.5221672569502	0.977554822691664	YBR284W = 0.00394 + -0.05735 HIR1	YBL008W(HIR1)	0.00394177232345902	-0.0573522368591558
YBR285W(NA)	6.17347460832077	-8.34694921664154	0.898380317091111	YBR285W = -0.05314 + 0.14596 DAL82	YNL314W(DAL82)	-0.0531379284733703	0.145955149507709
YBR286W(APE3)	14.7787475906159	-25.5574951812317	1.52847689039750	YBR286W = 0.02834 + -0.08097 MAC1	YMR021C(MAC1)	0.0283438781215434	-0.0809675385742604
YBR287W(ZSP1)	12.9289211461888	-21.8578422923775	2.07740834567225	YBR287W = -0.02801 + 0.09992 GAL4	YPL248C(GAL4)	-0.0280136223645884	0.099924080099159
YBR288C(APM3)	4.09444712612009	-4.18889425224019	1.77226389252823	YBR288C = -0.04076 + 0.14938 GAL80	YML051W(GAL80)	-0.0407597091856979	0.149380030194417
YBR289W(SNF5)	6.17945111460123	-8.35890222920247	1.80906499179659	YBR289W = -0.0545 + 0.18274 DAL82	YNL314W(DAL82)	-0.0544952781093222	0.18274462281995
YBR290W(BSD2)	13.6213537338157	-23.2427074676314	0.53251452096771	YBR290W = -0.04199 + 0.09511 HAL9	YOL089C(HAL9)	-0.0419863812910375	0.0951109900701535
YBR291C(CTP1)	12.1366721318272	-20.2733442636543	1.23519094854449	YBR291C = 0.05444 + -0.13646 BAS1	YKR099W(BAS1)	0.0544427721160172	-0.136457250497405
YBR292C(NA)	20.2933382799865	-36.5866765599730	0.409693046575129	YBR292C = -0.02362 + 0.04141 ASK10	YGR097W(ASK10)	-0.0236236328624206	0.0414136697350947
YBR293W(NA)	19.1241599980164	-34.2483199960327	0.290479924605668	YBR293W = 0.03141 + -0.08262 BAS1	YKR099W(BAS1)	0.0314141195721177	-0.082623338114634
YBR294W(SUL1)	23.6890986894669	-43.3781973789338	0.190828327679753	YBR294W = 0.01463 + -0.05985 GAL80	YML051W(GAL80)	0.0146340574173782	-0.0598509096839047
YBR295W(PCA1)	20.5254870103793	-37.0509740207585	0.437646172161584	YBR295W = 0.01003 + -0.11697 CST6	YIL036W(CST6)	0.0100290781600285	-0.116968973970747
YBR296C(PHO89)	6.43196488069113	-6.86392976138226	3.84735670453373	YBR296C = -0.17394 + 0.34995 HMS1 + 0.15414 HAL9	YOR032C(HMS1)	YOL089C(HAL9)	-0.173939990317944	0.349952657387282	0.154142881210238
YBR297W(MAL33)	17.5150252992476	-31.0300505984951	0.520117079987223	YBR297W = -0.02777 + 0.06368 CAD1	YDR423C(CAD1)	-0.0277676424556193	0.0636756429403612
YBR298C(MAL31)	14.3317288021643	-24.6634576043285	0.596577049930749	YBR298C = -0.03309 + 0.10867 HMS1	YOR032C(HMS1)	-0.0330900945342814	0.108674669047985
YBR299W(MAL32)	18.9039545076877	-33.8079090153754	0.360372792409326	YBR299W = -0.02851 + 0.09278 HMS1	YOR032C(HMS1)	-0.0285114162895243	0.092776198275223
YBR300C(NA)	21.0764612159995	-38.152922431999	0.264063038676827	YBR300C = 0.03392 + -0.09901 DAL82	YNL314W(DAL82)	0.0339228422279339	-0.0990051642351981
YBR301W(DAN3)	13.3480920084746	-22.6961840169491	0.70953805898484	YBR301W = -0.02259 + 0.03699 CIN5	YOR028C(CIN5)	-0.022589793316796	0.0369903767919647
YBR302C(COS2)	10.5860022026675	-17.1720044053350	0.981071181764746	YBR302C = 0.05089 + -0.1467 DAL82	YNL314W(DAL82)	0.0508923035759753	-0.146703269938552
YCL001W(RER1)	12.2258828727464	-18.4517657454927	1.54746783503831	YCL001W = 0.0044 + 0.16224 GAL4 + -0.17774 HIR3	YPL248C(GAL4)	YJR140C(HIR3)	0.0043981087477706	0.162239416354054	-0.177735574368418
YCL002C(NA)	9.94006423630554	-15.8801284726111	0.918039765683062	YCL002C = 0.02077 + -0.05308 MAC1	YMR021C(MAC1)	0.0207664999997581	-0.0530779452608132
YCL003W(NA)	16.1004746936832	-28.2009493873664	0.670108175505075	YCL003W = -0.01458 + 0.06694 GAL4	YPL248C(GAL4)	-0.0145773478084553	0.066944667938329
YCL004W(PGS1)	14.5003884113205	-25.000776822641	0.607811746907445	YCL004W = -0.01516 + 0.07131 GAL4	YPL248C(GAL4)	-0.0151564511324233	0.071307353275901
YCL005W(NA)	16.9379137590147	-29.8758275180295	0.37156047683757	YCL005W = -0.03029 + 0.06643 HAL9	YOL089C(HAL9)	-0.0302856215507562	0.0664300496663529
YCL006C(NA)	4.7374921610286	-5.47498432205719	2.03799370263466	YCL006C = -0.0218 + 0.11059 GAL4	YPL248C(GAL4)	-0.021800164576827	0.110585544913869
YCL007C(NA)	9.48357895247706	-14.9671579049541	1.51479382391654	YCL007C = -0.02445 + 0.07094 MAC1	YMR021C(MAC1)	-0.0244490817621467	0.0709435122577154
YCL008C(STP22)	12.4109878722796	-18.8219757445593	0.499288449404348	YCL008C = -0.01372 + -0.13068 HIR1 + 0.11892 GAL4	YBL008W(HIR1)	YPL248C(GAL4)	-0.0137217692293017	-0.130680971960856	0.118918219628052
YCL009C(ILV6)	20.1921215117713	-34.3842430235427	0.235062954374630	YCL009C = 0.00574 + 0.09245 FAP7 + -0.13606 HAC1	YDL166C(FAP7)	YFL031W(HAC1)	0.00573602470450815	0.0924549305151633	-0.136061264258964
YCL010C(SGF29)	10.7216059034812	-17.4432118069624	0.826378902152734	YCL010C = -0.04247 + 0.11031 BAS1	YKR099W(BAS1)	-0.0424736197440319	0.11030657012572
YCL011C(GBP2)	15.3152596010363	-24.6305192020727	0.350710002259091	YCL011C = -0.00426 + -0.06212 GAT1 + 0.07868 FAP7	YFL021W(GAT1)	YDL166C(FAP7)	-0.00425592353523338	-0.0621167561837344	0.0786821078878905
YCL012W(NA)	10.0629000028926	-14.1258000057852	1.15640868487639	YCL012W = 0.09786 + -0.1484 FZF1 + -0.10429 HAP5	YGL254W(FZF1)	YOR358W(HAP5)	0.097861668397433	-0.148398630585064	-0.104285815623280
YCL013W(NA)	13.2612169745805	-22.5224339491610	1.39011896208406	YCL013W = 0.05413 + -0.15944 HAC1	YFL031W(HAC1)	0.0541299197900693	-0.15943880641246
YCL014W(BUD3)	4.15777624337171	-4.31555248674342	7.34302752092721	YCL014W = -0.04388 + 0.39644 CST6	YIL036W(CST6)	-0.0438763306329669	0.396440184413418
YCL016C(DCC1)	13.6517209220752	-23.3034418441503	0.511489150961112	YCL016C = -0.01854 + 0.03926 FKH1	YIL131C(FKH1)	-0.0185402248940134	0.0392567021074494
YCL017C(NFS1)	16.9862636618374	-29.9725273236749	0.655292794557496	YCL017C = 0.00811 + -0.03641 FAP7	YDL166C(FAP7)	0.00811328501637898	-0.0364077744187174
YCL018W(LEU2)	13.0951253337282	-22.1902506674563	1.01285196753002	YCL018W = -0.04408 + 0.13344 HMS1	YOR032C(HMS1)	-0.0440768876102745	0.133435165211765
YCL019W(NA)	17.2295035173663	-30.4590070347327	0.285801357856643	YCL019W = -0.00183 + -0.08701 AFT2	YPL202C(AFT2)	-0.00183089685022042	-0.0870097017626408
YCL020W(NA)	14.0843019372539	-20.1686038745078	0.409609688925765	YCL020W = -0.00679 + 0.25362 FAP7 + -0.17156 FZF1 + -0.19879 CST6	YDL166C(FAP7)	YGL254W(FZF1)	YIL036W(CST6)	-0.00678787580838655	0.253618477106665	-0.171561167273331	-0.198794974172866
YCL021W(NA)	19.7159817129930	-33.4319634259859	0.278239184557435	YCL021W = -0.04939 + -0.16541 AFT2 + 0.17913 HMS1	YPL202C(AFT2)	YOR032C(HMS1)	-0.0493938392385472	-0.165414611169915	0.179125872300819
YCL022C(NA)	11.0559892448622	-16.1119784897244	0.610451398192505	YCL022C = -0.11021 + 0.10438 IFH1 + 0.12348 CHA4	YLR223C(IFH1)	YLR098C(CHA4)	-0.110209412320261	0.10437586160765	0.123476284854235
YCL023C(NA)	14.8944775491139	-21.7889550982277	0.423778852598466	YCL023C = -0.0555 + 0.37558 CST6 + -0.18205 GCR2 + 0.10409 FAP7	YIL036W(CST6)	YNL199C(GCR2)	YDL166C(FAP7)	-0.0555024758807402	0.375584654193822	-0.182053494978406	0.104090738583094
YCL024W(KCC4)	6.63208383771108	-9.26416767542215	3.32615706945096	YCL024W = -0.13039 + 0.46938 HMS1	YOR032C(HMS1)	-0.130386485025203	0.469384786156744
YCL025C(AGP1)	12.1912635702212	-20.3825271404424	0.648868399280462	YCL025C = 0.02985 + -0.06659 HAL9	YOL089C(HAL9)	0.0298514963413993	-0.066594725246077
YCL026C(NA)	14.3537417206767	-22.7074834413534	0.484689542873735	YCL026C = -0.00667 + 0.14703 GAL4 + -0.08111 INO2	YPL248C(GAL4)	YDR123C(INO2)	-0.00666697116052968	0.147034879840945	-0.0811148568089459
YCL027W(FUS1)	5.41157017633481	-0.82314035266962	1.58977451650104	YCL027W = -0.05981 + -0.47629 AFT2 + 0.25932 GAL4 + -0.25908 KSS1 + 0.15831 FAP7	YPL202C(AFT2)	YPL248C(GAL4)	YGR040W(KSS1)	YDL166C(FAP7)	-0.0598107926335946	-0.476286040592743	0.259323228766905	-0.259078409202194	0.158314869254268
YCL028W(RNQ1)	18.2909727328156	-32.5819454656313	0.500532054110924	YCL028W = 0.00256 + 0.11536 AFT2	YPL202C(AFT2)	0.00256256579599462	0.115360053611250
YCL029C(BIK1)	16.0809454512017	-22.1618909024034	0.177996115621621	YCL029C = 0.11394 + -0.16577 MAC1 + 0.21368 KRE33 + -0.23307 GZF3 + -0.14741 ASK10	YMR021C(MAC1)	YNL132W(KRE33)	YJL110C(GZF3)	YGR097W(ASK10)	0.113940032117109	-0.165773841368730	0.213683694940276	-0.233069534052315	-0.147414449366685
YCL030C(HIS4)	9.4329054523713	-12.8658109047426	2.68074936565012	YCL030C = -0.0234 + 0.20908 FAP7 + -0.12516 FZF1	YDL166C(FAP7)	YGL254W(FZF1)	-0.0234001288878042	0.209083729490514	-0.125164801737249
YCL031C(RRP7)	12.3521567121608	-16.7043134243216	0.668798988185071	YCL031C = -0.01164 + -0.47734 AFT2 + 0.32572 GAL4 + -0.18768 HIR3	YPL202C(AFT2)	YPL248C(GAL4)	YJR140C(HIR3)	-0.0116403809509291	-0.47734267628732	0.325720593498708	-0.18768367761194
YCL032W(STE50)	9.15546989878116	-14.3109397975623	1.3792861563809	YCL032W = -0.01906 + 0.0898 GAL4	YPL248C(GAL4)	-0.0190564106593124	0.0898015734255962
YCL033C(NA)	12.9040461985455	-21.8080923970910	0.775111651565932	YCL033C = 0.00337 + -0.05037 HIR1	YBL008W(HIR1)	0.00337436300201428	-0.0503716098389010
YCL034W(LSB5)	4.33954394160799	-4.67908788321599	2.31082506299863	YCL034W = -0.01822 + 0.10928 GAL4	YPL248C(GAL4)	-0.0182228354966278	0.109275705744074
YCL035C(GRX1)	15.2562553304720	-24.5125106609439	0.664321447666025	YCL035C = -0.02641 + 0.17885 GAL4 + -0.18059 HAP3	YPL248C(GAL4)	YBL021C(HAP3)	-0.0264112983712291	0.178849217655608	-0.180591264204425
YCL036W(GFD2)	12.8915735932976	-21.7831471865952	0.773138585742114	YCL036W = -0.04746 + 0.11567 HAL9	YOL089C(HAL9)	-0.0474565392262027	0.115667026618839
YCL037C(SRO9)	6.04036417668009	-6.08072835336018	2.1545475791424	YCL037C = 0.00798 + -0.24622 KSS1 + 0.18518 GAL4	YGR040W(KSS1)	YPL248C(GAL4)	0.00797523996536754	-0.246221531071980	0.185178316717834
YCL038C(ATG22)	7.00441323675931	-10.0088264735186	1.40495891950010	YCL038C = 0.02709 + -0.07862 DAL82	YNL314W(DAL82)	0.0270929119520843	-0.0786243194722929
YCL039W(GID7)	13.6744527749661	-23.3489055499322	0.529019264771841	YCL039W = 0.04138 + -0.12269 DAL82	YNL314W(DAL82)	0.0413798316117371	-0.122687537782437
YCL040W(GLK1)	6.78068445558034	-7.56136891116068	3.13322006400856	YCL040W = -0.11851 + 0.26158 CST6 + 0.30073 HMS1	YIL036W(CST6)	YOR032C(HMS1)	-0.118506793731239	0.261579282193861	0.300729659425120
YCL041C(NA)	15.3198996009200	-26.6397992018401	1.02070605008086	YCL041C = -0.02482 + 0.04706 IFH1	YLR223C(IFH1)	-0.0248174754757589	0.0470613276306789
YCL042W(NA)	6.98088985264932	-9.96177970529863	2.63885294889692	YCL042W = -0.03396 + 0.25191 CST6	YIL036W(CST6)	-0.0339641270845378	0.251910288189855
YCL043C(PDI1)	13.5893115212929	-23.1786230425859	0.389669472833625	YCL043C = 0.05071 + -0.1494 DAL82	YNL314W(DAL82)	0.0507086229965738	-0.149400332300871
YCL044C(NA)	13.1911074642022	-22.3822149284044	0.642882006253179	YCL044C = 0.03372 + -0.09297 DAL82	YNL314W(DAL82)	0.0337190474164284	-0.0929725684533168
YCL045C(NA)	15.1086081673782	-24.2172163347565	1.06621201901083	YCL045C = 0.00633 + -0.16238 GAL4 + 0.13103 HIR3	YPL248C(GAL4)	YJR140C(HIR3)	0.00632931868810154	-0.162375988402936	0.131028481309287
YCL046W(NA)	15.8011858942437	-27.6023717884875	0.406111902652757	YCL046W = 0.03248 + -0.08574 DAL82	YNL314W(DAL82)	0.0324837784416471	-0.0857358480721885
YCL047C(NA)	19.8871095799994	-35.7742191599987	0.229206595904877	YCL047C = -0.01605 + 0.02969 CIN5	YOR028C(CIN5)	-0.0160529596857205	0.0296882529017949
YCL048W(SPS22)	11.1666067567956	-16.3332135135913	0.806647019961139	YCL048W = -0.01087 + 0.27305 GAL4 + -0.26792 DIG1	YPL248C(GAL4)	YPL049C(DIG1)	-0.0108662201545604	0.273052131618033	-0.267916079767785
YCL049C(NA)	10.3780161977785	-16.7560323955569	0.812149597974826	YCL049C = 0.0379 + -0.11415 DAL82	YNL314W(DAL82)	0.0379018307850581	-0.114152188447352
YCL050C(APA1)	16.6386572934621	-29.2773145869241	0.606366669128418	YCL050C = 0.00914 + -0.02633 GAT1	YFL021W(GAT1)	0.00913550718684074	-0.0263254056192472
YCL051W(LRE1)	9.71870711203023	-13.4374142240605	1.55534986506751	YCL051W = 0.10224 + -0.16074 HIR1 + -0.18186 ASK10	YBL008W(HIR1)	YGR097W(ASK10)	0.102240794123365	-0.160739486903461	-0.181858659560874
YCL052C(PBN1)	18.6660606500922	-31.3321213001843	0.256408335679894	YCL052C = 0.07023 + -0.10965 ASK10 + -0.06024 INO2	YGR097W(ASK10)	YDR123C(INO2)	0.0702342361186258	-0.109653307048411	-0.0602415394696475
YCL053C(NA)	6.82424290786765	-9.6484858157353	1.07539494605877	YCL053C = 0.01786 + -0.12588 CST6	YIL036W(CST6)	0.0178553378649508	-0.125881821787428
YCL054W(SPB1)	11.9644856494794	-17.9289712989589	0.575190654163385	YCL054W = 0.00442 + -0.244 INO2 + 0.33045 HIR2	YDR123C(INO2)	YOR038C(HIR2)	0.00442409571346574	-0.244001014300484	0.330449623987517
YCL055W(KAR4)	13.5663645816316	-17.1327291632633	0.387220780044632	YCL055W = -0.73298 + 1.20644 FKH2 + 0.23549 CIN5 + 0.19751 GAL4 + -0.1317 HIR3	YNL068C(FKH2)	YOR028C(CIN5)	YPL248C(GAL4)	YJR140C(HIR3)	-0.732976737495064	1.20643979349267	0.235493152004491	0.197509269342676	-0.131697282290212
YCL056C(NA)	8.92783161432779	-13.8556632286556	0.755052554039243	YCL056C = -0.02286 + 0.0637 DAL82	YNL314W(DAL82)	-0.0228583140540919	0.0636960537582376
YCL057W(PRD1)	7.44643545672297	-10.8928709134459	1.82322152861597	YCL057W = 0.01687 + -0.04626 GAT1	YFL021W(GAT1)	0.0168693453721025	-0.0462631290198229
YCL058C(FYV5)	7.62374624193095	-11.2474924838619	0.907862787724432	YCL058C = -0.02409 + 0.08947 GAL80	YML051W(GAL80)	-0.0240911457655593	0.0894658205711511
YCL059C(KRR1)	8.71468128939606	-13.4293625787921	1.38476858300090	YCL059C = 0.0201 + -0.06575 INO2	YDR123C(INO2)	0.0200976977983948	-0.0657521044029685
YCL060C(NA)	4.28402348149021	-2.56804696298042	2.63448319096126	YCL060C = 0.1177 + 0.64227 GAL80 + -1.00099 IME1	YML051W(GAL80)	YJR094C(IME1)	0.117702034105519	0.642268274979014	-1.00098509884753
YCL061C(MRC1)	8.45318595542972	-8.90637191085944	1.00018401887266	YCL061C = -0.18081 + 0.62505 BAS1 + -0.3174 HAC1 + 0.1607 HOG1	YKR099W(BAS1)	YFL031W(HAC1)	YLR113W(HOG1)	-0.180812973925366	0.625047032113915	-0.317398701459226	0.160703784573554
YCL062W(NA)	20.6996010528778	-37.3992021057556	1.23882958769113	YCL062W = 0.04811 + -0.10645 FAP7	YDL166C(FAP7)	0.0481132966185551	-0.106445679673034
YCL063W(VAC17)	21.5341681477047	-37.0683362954094	0.37112673629218	YCL063W = 0.00195 + -0.06924 CAD1 + 0.06061 CIN5	YDR423C(CAD1)	YOR028C(CIN5)	0.00195465982641634	-0.0692398937183225	0.060611547542228
YCL064C(CHA1)	10.2692585208983	-14.5385170417966	0.718252706624712	YCL064C = 0.07786 + -0.15816 MAC1 + -0.18077 AFT2	YMR021C(MAC1)	YPL202C(AFT2)	0.077859453958222	-0.158160555217062	-0.180770438858133
YCL065W(NA)	11.2613239241332	-18.5226478482664	0.842325717952966	YCL065W = -0.0359 + 0.06907 CIN5	YOR028C(CIN5)	-0.0359002916325044	0.0690740833067367
YCL066W(HMLALPHA1)	20.6513942642026	-37.3027885284053	0.510371478214619	YCL066W = -0.00673 + 0.06949 HIR1	YBL008W(HIR1)	-0.00673303170492827	0.069488326108702
YCL067C(HMLALPHA2)	19.735676734068	-35.471353468136	0.736135230338508	YCL067C = 0.00283 + -0.14619 ACA1	YER045C(ACA1)	0.00283417973106521	-0.146185991499017
YCL068C(NA)	16.2425466986997	-28.4850933973995	0.479765255459478	YCL068C = 0.02653 + -0.07574 DAL82	YNL314W(DAL82)	0.0265336980118856	-0.0757353920847957
YCL069W(NA)	16.5836882150859	-29.1673764301719	0.48729115626581	YCL069W = -0.02856 + 0.05617 CIN5	YOR028C(CIN5)	-0.0285597468728737	0.0561748122513421
YCL074W(NA)	17.9824619695108	-29.9649239390215	0.631186805079373	YCL074W = -0.00897 + -0.7163 AFT2 + 0.48692 ACA1	YPL202C(AFT2)	YER045C(ACA1)	-0.0089669582977934	-0.716296408095876	0.486920012464749
YCL075W(NA)	17.3310026889718	-30.6620053779435	0.353155650566350	YCL075W = 0.00071 + -0.24756 AFT2	YPL202C(AFT2)	0.000712028935155789	-0.247563280591989
YCL076W(NA)	23.4440280042944	-40.8880560085888	0.153859921655799	YCL076W = -0.00511 + -0.45749 AFT2 + 0.1938 ACA1	YPL202C(AFT2)	YER045C(ACA1)	-0.00511353204542708	-0.457488141783979	0.193796741497093
YCLX01W(NA)	5.91432099817234	-7.82864199634468	1.22907827551481	YCLX01W = 0.03353 + -0.11157 HAC1	YFL031W(HAC1)	0.0335275893712292	-0.111569180173777
YCLX02C(NA)	7.21765815347713	-10.4353163069543	2.47269533026727	YCLX02C = 0.03015 + -0.14384 KSS1	YGR040W(KSS1)	0.0301486707047523	-0.143835308735828
YCLX03C(NA)	9.05295982235544	-14.1059196447109	0.977475752671227	YCLX03C = -0.03184 + 0.09815 DAL82	YNL314W(DAL82)	-0.0318447886350721	0.098153908371609
YCLX04W(NA)	11.1220422698752	-16.2440845397504	1.14949445707299	YCLX04W = -0.01362 + 0.23417 GAL4 + -0.19979 KSS1	YPL248C(GAL4)	YGR040W(KSS1)	-0.0136175029980572	0.234166566124405	-0.199787625641439
YCLX05C(NA)	13.0563062254167	-22.1126124508333	0.69827243735448	YCLX05C = 0.02591 + -0.05416 ABF1	YKL112W(ABF1)	0.0259109310325291	-0.0541598652865846
YCLX06C(NA)	10.6845502536614	-17.3691005073229	1.03439296090068	YCLX06C = -0.02478 + 0.08604 DAL82	YNL314W(DAL82)	-0.0247812475747017	0.0860417297076058
YCLX07W(NA)	6.96606685659602	-9.93213371319203	1.20847042401058	YCLX07W = -0.28102 + 0.54985 FKH2	YNL068C(FKH2)	-0.281017647425986	0.549849370931565
YCLX08C(NA)	16.0098454677142	-28.0196909354285	0.425173513853133	YCLX08C = 0.02774 + -0.06405 FZF1	YGL254W(FZF1)	0.0277412299738581	-0.0640481974314807
YCLX09W(NA)	7.77330883465311	-11.5466176693062	1.79932354751552	YCLX09W = -0.01924 + 0.20831 CST6	YIL036W(CST6)	-0.0192379618133559	0.208310521209472
YCLX10C(NA)	14.9398990954685	-25.879798190937	0.40604018417499	YCLX10C = 0.02852 + -0.0655 ASK10	YGR097W(ASK10)	0.0285176828076999	-0.0654966583125249
YCLX11W(NA)	12.6601171919968	-21.3202343839936	0.620782417315971	YCLX11W = -0.01659 + 0.06686 GAL80	YML051W(GAL80)	-0.0165933818027295	0.0668582633323318
YCLX12W(NA)	18.4305164039707	-32.8610328079415	0.216023853121361	YCLX12W = -0.02078 + 0.04863 HAL9	YOL089C(HAL9)	-0.0207763662835844	0.0486257628892616
YCR001W(NA)	17.3597186007666	-30.7194372015332	0.281474282440318	YCR001W = 0.01682 + -0.03537 CIN5	YOR028C(CIN5)	0.0168172841458116	-0.0353739992302648
YCR002C(CDC10)	9.15761767839158	-14.3152353567832	1.08274527283307	YCR002C = 0.04572 + -0.12785 DAL82	YNL314W(DAL82)	0.0457186851916851	-0.127854275618885
YCR003W(MRPL32)	11.9507932800614	-19.9015865601228	0.809781874748237	YCR003W = 0.01674 + -0.04965 FAP7	YDL166C(FAP7)	0.0167420458455386	-0.0496534872135081
YCR004C(YCP4)	5.22714554355116	-6.45429108710233	2.23436644531027	YCR004C = -0.07624 + 0.14112 CIN5	YOR028C(CIN5)	-0.0762414045431849	0.141124121075145
YCR005C(CIT2)	15.4821912609023	-26.9643825218047	0.874626456525322	YCR005C = -0.03412 + 0.24906 CST6	YIL036W(CST6)	-0.0341154284570741	0.249060133739029
YCR006C(NA)	19.9046967137995	-35.809393427599	0.453386074532626	YCR006C = 0.01765 + -0.07152 GAL80	YML051W(GAL80)	0.0176450888916438	-0.0715212192564187
YCR007C(NA)	11.7030265158829	-15.4060530317657	0.454087627561913	YCR007C = -0.04965 + 0.15157 FKH1 + -0.17394 ABF1 + 0.10928 KRE33	YIL131C(FKH1)	YKL112W(ABF1)	YNL132W(KRE33)	-0.0496490978556102	0.151565272838162	-0.173941301518399	0.109282282908273
YCR008W(SAT4)	23.3161435464861	-40.6322870929721	0.122476630500388	YCR008W = 0.0453 + -0.05497 CAD1 + -0.07412 GAT3	YDR423C(CAD1)	YLR013W(GAT3)	0.0453016102478705	-0.0549694778304835	-0.0741220995186222
YCR009C(RVS161)	12.2136065423450	-20.4272130846900	0.795437543981378	YCR009C = 0.03385 + -0.14386 GAT3	YLR013W(GAT3)	0.0338495344524045	-0.143858431535472
YCR010C(ADY2)	14.1788268412534	-24.3576536825067	0.736459267181352	YCR010C = 0.05628 + -0.21294 IME1	YJR094C(IME1)	0.056276604990954	-0.212940271637705
YCR011C(ADP1)	16.9497347271514	-29.8994694543029	0.402792843056113	YCR011C = -0.02046 + 0.04157 IFH1	YLR223C(IFH1)	-0.0204575601644582	0.0415741029470852
YCR012W(PGK1)	15.5703756799786	-27.1407513599571	0.566073365790798	YCR012W = 0.03275 + -0.10632 DAL82	YNL314W(DAL82)	0.0327496882994977	-0.106319450081634
YCR013C(NA)	13.3725552584368	-22.7451105168736	0.692271895435814	YCR013C = 0.02999 + -0.06306 ASK10	YGR097W(ASK10)	0.0299918148226472	-0.0630641552926675
YCR014C(POL4)	11.6516042798090	-17.3032085596179	0.439169332890620	YCR014C = -0.01432 + 0.21836 GAL4 + -0.15898 KSS1	YPL248C(GAL4)	YGR040W(KSS1)	-0.0143180715179082	0.218363587743948	-0.158979743903423
YCR015C(NA)	10.1136442663173	-16.2272885326346	0.695362335984051	YCR015C = -0.04476 + 0.12319 DAL82	YNL314W(DAL82)	-0.0447589163786409	0.123192311492589
YCR016W(NA)	7.8191269832967	-11.6382539665934	1.08108386557138	YCR016W = -0.02953 + 0.07472 HAL9	YOL089C(HAL9)	-0.0295264186856589	0.0747171437750155
YCR017C(CWH43)	12.7433946503424	-21.4867893006847	1.06618335676417	YCR017C = 0.03677 + -0.07782 ASK10	YGR097W(ASK10)	0.0367682396659678	-0.0778204894715606
YCR018C(SRD1)	10.5672273929168	-17.1344547858337	0.80998608094377	YCR018C = -0.01333 + 0.06589 GAL4	YPL248C(GAL4)	-0.0133274595221412	0.0658903770312811
YCR019W(MAK32)	8.95771623734736	-11.9154324746947	1.25440434855005	YCR019W = -0.0066 + 0.15406 GAL4 + -0.10338 INO2	YPL248C(GAL4)	YDR123C(INO2)	-0.00660484837154739	0.154055021938865	-0.103384612108048
YCR020C(PET18)	12.8421056947469	-21.6842113894938	0.63441615917758	YCR020C = -0.01259 + 0.12615 CST6	YIL036W(CST6)	-0.0125942959472164	0.126148953708185
YCR020C-A(MAK31)	13.4081100131159	-22.8162200262317	1.07560358408810	YCR020C-A = -0.02265 + 0.11321 GAL4	YPL248C(GAL4)	-0.0226527653074202	0.113207247175660
YCR021C(HSP30)	15.3018668177451	-26.6037336354902	0.379855687201744	YCR021C = -0.02079 + 0.05763 DAL82	YNL314W(DAL82)	-0.0207929257137152	0.0576285380753738
YCR022C(NA)	4.53185688718152	-5.06371377436303	1.85034033796308	YCR022C = -0.00449 + 0.15193 AFT2	YPL202C(AFT2)	-0.00448695411519321	0.15193367816015
YCR023C(NA)	12.6651933697280	-21.3303867394559	0.820108763869292	YCR023C = 0.01913 + -0.02777 IFH1	YLR223C(IFH1)	0.0191289988439232	-0.0277664199904894
YCR024C(NA)	18.0206453051620	-32.0412906103241	0.641788992334401	YCR024C = 0.03346 + -0.06739 CIN5	YOR028C(CIN5)	0.0334575026212518	-0.0673949490785393
YCR024C-A(PMP1)	13.9531945886494	-11.9063891772988	0.0910061074374541	YCR024C-A = -0.18877 + -0.27076 DAL82 + 0.43984 ABF1 + 0.51388 GCN4 + 0.2686 KSS1 + -0.19243 GAL4 + -0.11448 GCR2 + 0.14054 HAP2	YNL314W(DAL82)	YKL112W(ABF1)	YEL009C(GCN4)	YGR040W(KSS1)	YPL248C(GAL4)	YNL199C(GCR2)	YGL237C(HAP2)	-0.188774290923998	-0.270760486362077	0.43983610785713	0.513875971742253	0.268599717188955	-0.192425179081849	-0.114477176795938	0.140536104614403
YCR025C(NA)	17.8524236157197	-31.7048472314395	0.484392200414910	YCR025C = 0.01226 + -0.03286 ABF1	YKL112W(ABF1)	0.0122575012743244	-0.0328550992177354
YCR026C(NA)	20.1028978762366	-36.2057957524732	0.259008047454722	YCR026C = 0.04456 + -0.1231 DAL82	YNL314W(DAL82)	0.0445584926795067	-0.123104410302318
YCR027C(RHB1)	13.2957754958487	-20.5915509916973	0.547515064718061	YCR027C = -0.00363 + -0.16479 ACA1 + 0.0997 HIR1	YER045C(ACA1)	YBL008W(HIR1)	-0.00362999895583611	-0.164788906901051	0.0996955000723467
YCR028C(FEN2)	9.17525950012054	-14.3505190002411	1.06976745051546	YCR028C = -0.02587 + 0.04669 IFH1	YLR223C(IFH1)	-0.0258658357622593	0.0466857461777253
YCR029C(NA)	19.3923113579482	-32.7846227158965	0.161724096002428	YCR029C = -0.01781 + 0.10259 HAP2 + -0.10466 HIR3	YGL237C(HAP2)	YJR140C(HIR3)	-0.017810010151097	0.102592431840869	-0.104663972026412
YCR029C-A(NA)	15.66774354807	-25.33548709614	0.323081807763731	YCR029C-A = 0.01214 + -0.15132 GAL4 + 0.11105 KSS1	YPL248C(GAL4)	YGR040W(KSS1)	0.0121443342657625	-0.151316197602107	0.111051976271895
YCR030C(SYP1)	14.1860852701775	-24.372170540355	0.72305723940352	YCR030C = -0.00572 + 0.12533 ACA1	YER045C(ACA1)	-0.00572017730039291	0.125328774999499
YCR031C(RPS14A)	13.8509624546557	-21.7019249093114	0.482074982973969	YCR031C = 0.00698 + -0.13919 GAL4 + 0.11943 KSS1	YPL248C(GAL4)	YGR040W(KSS1)	0.00698146725066941	-0.139186975649880	0.11942770693488
YCR032W(BPH1)	14.4999344570175	-20.9998689140351	0.514242361552768	YCR032W = 0.13069 + -0.20379 AFT2 + -0.13599 FKH1 + -0.13386 ASK10	YPL202C(AFT2)	YIL131C(FKH1)	YGR097W(ASK10)	0.130694164668761	-0.203791079093768	-0.135994949844267	-0.133860638823780
YCR033W(SNT1)	12.2612476653286	-20.5224953306572	0.918861310779618	YCR033W = 0.02424 + -0.04943 ABF1	YKL112W(ABF1)	0.0242423057897475	-0.0494312868565462
YCR034W(FEN1)	22.8465297736282	-41.6930595472563	0.297787660972744	YCR034W = 0.03958 + -0.07356 FKH1	YIL131C(FKH1)	0.0395848060959825	-0.0735617897957217
YCR035C(RRP43)	16.3394364319831	-28.6788728639663	0.965177448539755	YCR035C = 0.00706 + -0.15284 AFT2	YPL202C(AFT2)	0.00705958886967506	-0.152836441552512
YCR036W(RBK1)	14.0564519424932	-24.1129038849864	0.879731982670369	YCR036W = 0.01893 + -0.06516 HAP5	YOR358W(HAP5)	0.0189338464213644	-0.0651636385800574
YCR037C(PHO87)	12.6762215744130	-21.3524431488260	1.30343945663059	YCR037C = -0.01357 + 0.13406 CST6	YIL036W(CST6)	-0.0135744224298565	0.134064820576150
YCR038C(BUD5)	11.2778708792194	-18.5557417584388	1.68616778369214	YCR038C = -0.01699 + 0.08296 GAL4	YPL248C(GAL4)	-0.0169855557588831	0.0829617748572394
YCR039C(MATALPHA2)	6.39847576225874	-8.79695152451747	3.12618472342127	YCR039C = 0.04993 + -0.13628 HAP5	YOR358W(HAP5)	0.0499255539120983	-0.136279271063455
YCR040W(MATALPHA1)	7.30478863382303	-10.6095772676461	2.5180004474279	YCR040W = -0.03045 + 0.14946 GAL4	YPL248C(GAL4)	-0.0304532033828490	0.14946419440442
YCR041W(NA)	6.85436482692259	-9.70872965384517	2.05870720496550	YCR041W = -0.0632 + 0.20845 DAL82	YNL314W(DAL82)	-0.0632026290898304	0.208454051240724
YCR042C(TAF2)	4.73113908849816	-5.46227817699631	3.17385840504247	YCR042C = -0.05373 + 0.12333 FKH1	YIL131C(FKH1)	-0.0537324009596141	0.123328222173537
YCR043C(NA)	11.0841589305756	-18.1683178611513	2.27001477284493	YCR043C = 0.04115 + -0.10128 HAP5	YOR358W(HAP5)	0.0411457959497078	-0.101279668804990
YCR044C(PER1)	12.6312296366841	-21.2624592733681	0.794435588779343	YCR044C = 0.02935 + -0.06205 ASK10	YGR097W(ASK10)	0.0293527718256963	-0.0620511215578279
YCR045C(NA)	18.6530947681594	-33.3061895363188	0.801023700467349	YCR045C = -0.01639 + 0.03853 IFH1	YLR223C(IFH1)	-0.0163852880529265	0.0385301843404664
YCR046C(IMG1)	15.5008331211091	-27.0016662422181	0.349590321580825	YCR046C = 0.03352 + -0.0867 BAS1	YKR099W(BAS1)	0.0335203448502211	-0.0866952716387882
YCR047C(BUD23)	16.7990978469264	-29.5981956938529	0.805349391955719	YCR047C = 0.02058 + -0.16013 CST6	YIL036W(CST6)	0.0205828095707268	-0.160126262316234
YCR048W(ARE1)	12.8920962391480	-21.7841924782961	0.439604274037222	YCR048W = 0.03283 + -0.07845 DAL82	YNL314W(DAL82)	0.0328261781026368	-0.0784475927988205
YCR049C(NA)	21.9756206589734	-35.9512413179467	0.246572593247294	YCR049C = -0.04899 + 0.1814 GAT3 + 0.06636 CHA4 + -0.12854 GAL80	YLR013W(GAT3)	YLR098C(CHA4)	YML051W(GAL80)	-0.0489915399848903	0.181400466456335	0.0663566064134201	-0.128536413045994
YCR050C(NA)	16.5348713026925	-29.069742605385	0.46426786320354	YCR050C = -0.00821 + 0.02391 CAD1	YDR423C(CAD1)	-0.00820939747627397	0.0239121856908115
YCR051W(NA)	11.6927652909424	-19.3855305818847	1.34439386108878	YCR051W = 0.05176 + -0.13541 BAS1	YKR099W(BAS1)	0.0517610487681233	-0.135407978541360
YCR052W(RSC6)	15.1542402086575	-26.308480417315	0.426431569582336	YCR052W = 0.0221 + -0.05459 MAC1	YMR021C(MAC1)	0.0220974762269922	-0.0545895965334496
YCR053W(THR4)	10.9847402130699	-17.9694804261398	1.68236018060240	YCR053W = 0.03255 + -0.09358 MAC1	YMR021C(MAC1)	0.0325501637088483	-0.0935792928855632
YCR054C(CTR86)	10.8351837842991	-17.6703675685983	1.40409909301887	YCR054C = 0.01847 + -0.0843 GAL4	YPL248C(GAL4)	0.0184690818959928	-0.0843023383444949
YCR055C(NA)	17.8954561343984	-29.7909122687967	0.657113029597683	YCR055C = 0.01616 + -0.36221 CST6 + 0.119 GAL4	YIL036W(CST6)	YPL248C(GAL4)	0.0161627702021133	-0.362207160590721	0.118997842620180
YCR056W(NA)	15.8258289363653	-25.6516578727307	0.920494538853588	YCR056W = 0.01126 + -0.32944 CST6 + 0.12967 GAL4	YIL036W(CST6)	YPL248C(GAL4)	0.0112571371998696	-0.329440627844096	0.129673199790138
YCR057C(PWP2)	16.9215090734740	-27.8430181469479	0.721777617927593	YCR057C = 0.0153 + -0.3851 CST6 + 0.13696 GAL4	YIL036W(CST6)	YPL248C(GAL4)	0.0153038601949855	-0.385097549550857	0.136956045035801
YCR058C(NA)	12.1238591057836	-18.2477182115672	0.734296320386732	YCR058C = 0.01318 + -0.24567 INO2 + 0.24253 HSF1	YDR123C(INO2)	YGL073W(HSF1)	0.0131751256691837	-0.245668656272655	0.242529527861698
YCR059C(YIH1)	13.3691349317505	-22.7382698635010	1.06243789370483	YCR059C = 0.03147 + -0.08545 MAC1	YMR021C(MAC1)	0.0314747423181399	-0.0854453370211138
YCR060W(TAH1)	17.0975887073476	-30.1951774146951	0.957387949280839	YCR060W = -0.01315 + 0.11704 CST6	YIL036W(CST6)	-0.0131472077790879	0.117040739986129
YCR061W(NA)	14.0309376089541	-24.0618752179081	1.02601670327247	YCR061W = -0.05209 + 0.17869 HMS1	YOR032C(HMS1)	-0.0520942223311523	0.178691407959192
YCR062W(NA)	14.7728629322705	-25.545725864541	0.650282123655441	YCR062W = -0.01263 + 0.102 CST6	YIL036W(CST6)	-0.0126298344711553	0.102003251630123
YCR063W(BUD31)	13.8291034532392	-21.6582069064783	0.410956223900896	YCR063W = -0.0096 + 0.14966 GAL4 + -0.12303 KSS1	YPL248C(GAL4)	YGR040W(KSS1)	-0.00960360893450888	0.149657865448972	-0.123031235182959
YCR064C(NA)	10.9981671581451	-17.9963343162901	1.04723973912806	YCR064C = -0.01098 + 0.06078 GAL4	YPL248C(GAL4)	-0.0109805543656143	0.0607804161391079
YCR065W(HCM1)	9.74029874566254	-13.4805974913251	0.786907873254559	YCR065W = -0.11663 + 0.33733 GAL80 + 0.05947 ASH1	YML051W(GAL80)	YKL185W(ASH1)	-0.116632323882759	0.337326652520157	0.0594655454147606
YCR066W(RAD18)	9.22836146418814	-14.4567229283763	0.904714770155315	YCR066W = -0.03149 + 0.08556 DAL82	YNL314W(DAL82)	-0.0314942380877304	0.0855588023857335
YCR067C(SED4)	14.3399645918429	-22.6799291836859	0.398188198391229	YCR067C = 0.00626 + 0.08149 IFH1 + -0.18342 GAL80	YLR223C(IFH1)	YML051W(GAL80)	0.00626497583886847	0.08149298124584	-0.183424126544614
YCR068W(ATG15)	15.1101873723250	-24.2203747446499	0.88448656824662	YCR068W = -0.0466 + 0.22502 INO4 + 0.08127 FKH1	YOL108C(INO4)	YIL131C(FKH1)	-0.0465988467890489	0.225021834428375	0.081274898217805
YCR069W(CPR4)	16.2423912254152	-28.4847824508304	1.13206793886282	YCR069W = 0.01966 + -0.05201 FZF1	YGL254W(FZF1)	0.0196598988237712	-0.0520068782307251
YCR070W(NA)	15.5431224125702	-27.0862448251405	0.541293881041533	YCR070W = -0.01013 + 0.0676 CST6	YIL036W(CST6)	-0.0101342101761771	0.0675952368538241
YCR071C(IMG2)	21.1288724703259	-38.2577449406517	0.225220986733144	YCR071C = 0.01673 + -0.05503 DAL82	YNL314W(DAL82)	0.0167275665554285	-0.0550311076012242
YCR072C(NA)	13.3439817171460	-22.6879634342920	1.51068764111730	YCR072C = 0.00902 + -0.19597 AFT2	YPL202C(AFT2)	0.0090221928131897	-0.195972200041256
YCR073C(SSK22)	13.7468089393041	-21.4936178786082	0.394959054232496	YCR073C = -0.00341 + -0.22397 HIR1 + 0.15616 GCR1	YBL008W(HIR1)	YPL075W(GCR1)	-0.00340933225884943	-0.223965930187091	0.156161706646042
YCR074C(NA)	13.3259663070876	-22.6519326141753	1.29207378341655	YCR074C = -0.02233 + 0.10371 GAL4	YPL248C(GAL4)	-0.0223265910093144	0.103711864236893
YCR075C(ERS1)	18.3061947565003	-30.6123895130006	0.423213608173957	YCR075C = 0.01261 + -0.09777 FAP7 + 0.14091 BYE1	YDL166C(FAP7)	YKL005C(BYE1)	0.0126065395848533	-0.0977707099678552	0.140906244234161
YCR076C(NA)	19.941284833281	-35.882569666562	0.281362657061820	YCR076C = 0.02487 + -0.06107 BAS1	YKR099W(BAS1)	0.02486901896166	-0.0610747552671931
YCR077C(PAT1)	25.2464553921565	-46.4929107843129	0.221972223722622	YCR077C = 0.00912 + -0.02752 MAC1	YMR021C(MAC1)	0.0091176190541254	-0.0275201955032804
YCR079W(NA)	16.1276924488095	-28.2553848976191	0.646754907621192	YCR079W = -0.01081 + 0.02915 GAT1	YFL021W(GAT1)	-0.0108089341880198	0.0291501284368738
YCR080W(NA)	18.1232064629464	-32.2464129258927	0.471552622626678	YCR080W = -0.00583 + 0.07849 GCR1	YPL075W(GCR1)	-0.00583446769629341	0.0784901005395158
YCR081W(SRB8)	18.0765257199174	-32.1530514398348	0.485365624988673	YCR081W = 0.03262 + -0.06423 CIN5	YOR028C(CIN5)	0.0326189938787468	-0.0642301425382421
YCR082W(AHC2)	13.5983383468299	-23.1966766936598	0.785639676641337	YCR082W = 0.0166 + -0.05271 FAP7	YDL166C(FAP7)	0.0165989551948719	-0.0527069596756972
YCR083W(TRX3)	9.40829085552763	-14.8165817110553	0.636143102897304	YCR083W = -0.03412 + 0.09656 DAL82	YNL314W(DAL82)	-0.0341169328740216	0.0965646722379865
YCR084C(TUP1)	6.65535878897208	-5.31071757794417	1.42430168822331	YCR084C = 0.27483 + 1.06346 GAL80 + -0.79856 HMS1 + -1.21461 IME1	YML051W(GAL80)	YOR032C(HMS1)	YJR094C(IME1)	0.274834631913275	1.06345956530572	-0.798562947633419	-1.21461110584137
YCR085W(NA)	6.91207573909804	-9.82415147819609	1.57104129939282	YCR085W = 0.02191 + -0.0647 HAP5	YOR358W(HAP5)	0.0219079037125042	-0.0646963003516415
YCR086W(CSM1)	8.13159380654554	-12.2631876130911	1.15751564084053	YCR086W = 0.02607 + -0.06497 FZF1	YGL254W(FZF1)	0.0260713181744272	-0.0649658482390693
YCR087W(NA)	12.2898734772439	-20.5797469544879	0.737006285404071	YCR087W = -0.02984 + 0.07565 HAL9	YOL089C(HAL9)	-0.0298382838679150	0.0756474826244244
YCR088W(ABP1)	11.0086426295063	-18.0172852590127	1.30422147813842	YCR088W = 0.02321 + -0.05828 FZF1	YGL254W(FZF1)	0.0232078517151978	-0.0582802264546368
YCR089W(FIG2)	9.01077249604749	-14.0215449920950	2.56008052722875	YCR089W = 0.031 + -0.08404 IFH1	YLR223C(IFH1)	0.0310005469684592	-0.084043315209056
YCR090C(NA)	7.47475766031883	-10.9495153206377	2.18126941593126	YCR090C = 0.03449 + -0.08828 MAC1	YMR021C(MAC1)	0.0344868536981396	-0.088284483919463
YCR091W(KIN82)	7.5224984636318	-11.0449969272636	2.78308877713856	YCR091W = -0.02302 + 0.1137 GAL4	YPL248C(GAL4)	-0.0230188500768070	0.113704885775513
YCR092C(MSH3)	10.3513671218968	-16.7027342437937	0.71473071579442	YCR092C = 0.04532 + -0.12791 DAL82	YNL314W(DAL82)	0.0453205691534664	-0.127914183249826
YCR093W(CDC39)	11.6691842738477	-17.3383685476954	1.11833014104986	YCR093W = 0.00867 + 0.2954 FAP7 + -0.40449 HAC1	YDL166C(FAP7)	YFL031W(HAC1)	0.0086713434245866	0.295401357046194	-0.404492686703437
YCR094W(CDC50)	11.5334392434687	-19.0668784869373	1.08291439597572	YCR094W = 0.0259 + -0.06206 FZF1	YGL254W(FZF1)	0.0258981265609573	-0.0620624385835501
YCR095C(NA)	23.7224820074572	-41.4449640149144	0.168546994402558	YCR095C = -0.0011 + 0.09435 HIR1 + -0.0903 INO4	YBL008W(HIR1)	YOL108C(INO4)	-0.00109653651645087	0.0943456045116705	-0.0902968429561005
YCR096C(HMRA2)	14.7028899808022	-25.4057799616044	0.570469060029515	YCR096C = 0.0219 + -0.08615 GAL80	YML051W(GAL80)	0.0219022290054103	-0.086145433616613
YCR097WA(NA)	30.284965551331	-54.569931102662	0.0728025072059074	YCR097WA = 0.01308 + -0.04727 CIN5 + 0.03845 GAL4	YOR028C(CIN5)	YPL248C(GAL4)	0.0130820587514742	-0.0472742314603256	0.0384529267218408
YCR097WB(NA)	16.0671198028888	-28.1342396057776	0.681717533545178	YCR097WB = -0.02773 + 0.05927 ABF1	YKL112W(ABF1)	-0.0277294572272451	0.0592743648327938
YCR098C(GIT1)	11.1212809209777	-18.2425618419553	1.64973823022012	YCR098C = -0.01977 + 0.07816 HIR3	YJR140C(HIR3)	-0.0197746545188062	0.0781576227087706
YCR099C(NA)	18.6395168332494	-33.2790336664987	0.410003997080496	YCR099C = 0.00096 + -0.06681 AFT2	YPL202C(AFT2)	0.0009637016829146	-0.0668131391006043
YCR100C(NA)	14.9833572071644	-25.9667144143288	0.563519936292343	YCR100C = -0.03754 + 0.07368 FKH1	YIL131C(FKH1)	-0.0375397058915866	0.0736825495575706
YCR101C(NA)	17.2807950172302	-30.5615900344603	0.500761970563921	YCR101C = -0.01587 + 0.05357 HIR3	YJR140C(HIR3)	-0.0158690384697691	0.0535706896688444
YCR102C(NA)	17.1953867896588	-28.3907735793177	0.680838497130937	YCR102C = -0.08371 + 0.09099 CIN5 + 0.08344 IXR1	YOR028C(CIN5)	YKL032C(IXR1)	-0.0837110395581361	0.0909926479136756	0.0834418424209235
YCR103C(NA)	15.2907268263553	-22.5814536527106	0.325973089494561	YCR103C = -0.08094 + 0.10311 CIN5 + 0.15168 ABF1 + -0.08898 DAT1	YOR028C(CIN5)	YKL112W(ABF1)	YML113W(DAT1)	-0.0809350869005842	0.103110766167625	0.151679642170924	-0.0889797512600806
YCR104W(PAU3)	17.7238458653036	-29.4476917306071	0.488555232868393	YCR104W = -0.00047 + 0.11262 FZF1 + -0.12262 FAP7	YGL254W(FZF1)	YDL166C(FAP7)	-0.000472903621960755	0.112618748589043	-0.122620832906768
YCR105W(ADH7)	16.5759040108924	-29.1518080217847	0.592655807917461	YCR105W = -0.0396 + 0.07107 CIN5	YOR028C(CIN5)	-0.0395966794369289	0.0710730334206948
YCR106W(RDS1)	8.63132274910155	-13.2626454982031	1.14411652973543	YCR106W = 0.01559 + -0.04386 GAT1	YFL021W(GAT1)	0.0155857705029657	-0.0438626770893581
YCR107W(AAD3)	10.4805189501493	-12.9610379002986	0.894601809583047	YCR107W = -0.05603 + 0.28984 DAL82 + -0.38466 HAC1 + 0.14951 KRE33	YNL314W(DAL82)	YFL031W(HAC1)	YNL132W(KRE33)	-0.05602969235594	0.289840293975398	-0.384663364659241	0.149507523367092
YCRX01W(NA)	7.17013826087448	-10.3402765217490	1.10863762164328	YCRX01W = -0.00054 + 0.15633 AFT2	YPL202C(AFT2)	-0.000536481638920298	0.15632642640372
YCRX02C(NA)	10.2825096182402	-16.5650192364804	0.782293747251268	YCRX02C = -0.05773 + 0.16368 DAL82	YNL314W(DAL82)	-0.0577285083687245	0.163676812405476
YCRX03C(NA)	5.40825889930409	-6.81651779860819	2.73060111057902	YCRX03C = -0.02805 + 0.14742 GAL4	YPL248C(GAL4)	-0.0280527363228669	0.147422305124554
YCRX04W(NA)	5.11826296734539	-6.23652593469079	1.57554284168496	YCRX04W = -0.04258 + 0.1207 DAL82	YNL314W(DAL82)	-0.0425794369921391	0.120695778126184
YCRX05W(NA)	9.81267291728872	-13.6253458345774	1.01299170858780	YCRX05W = -0.01627 + 0.27647 GAL4 + -0.18227 CRZ1	YPL248C(GAL4)	YNL027W(CRZ1)	-0.0162675764604875	0.276473995049257	-0.182273200824737
YCRX06W(NA)	7.09138139103533	-10.1827627820707	1.4914110370771	YCRX06W = 0.02797 + -0.07401 MAC1	YMR021C(MAC1)	0.0279667719700369	-0.0740073280136358
YCRX07W(NA)	8.89330530048221	-13.7866106009644	1.63567030097219	YCRX07W = -0.02175 + 0.22455 CST6	YIL036W(CST6)	-0.0217527927576786	0.224549112711476
YCRX08W(NA)	11.3539320815323	-18.7078641630647	0.885743548174222	YCRX08W = 0.02588 + -0.05557 FZF1	YGL254W(FZF1)	0.0258800124833013	-0.0555679235849762
YCRX09C(NA)	5.80976509815548	-7.61953019631096	1.00410749639198	YCRX09C = -0.03911 + 0.11197 DAL82	YNL314W(DAL82)	-0.0391148157434544	0.111968486549472
YCRX10W(NA)	11.5787880069875	-19.1575760139750	0.571674951413957	YCRX10W = -0.02874 + 0.0612 CIN5	YOR028C(CIN5)	-0.0287379344850137	0.0611976843163926
YCRX11W(NA)	19.1602390908857	-34.3204781817715	0.413710429123229	YCRX11W = -0.01436 + 0.02274 IFH1	YLR223C(IFH1)	-0.0143583668386222	0.0227422496457847
YCRX12W(NA)	15.1113236744417	-26.2226473488834	0.689266651805651	YCRX12W = 0.00363 + -0.12372 AFT2	YPL202C(AFT2)	0.00363006813157095	-0.123724682262671
YCRX13W(NA)	13.7174715335043	-23.4349430670087	0.529153280875797	YCRX13W = -0.01616 + 0.04341 CAD1	YDR423C(CAD1)	-0.0161607931352473	0.0434089257449405
YCRX14W(NA)	18.6837204718315	-33.367440943663	0.287229688638167	YCRX14W = 0.02847 + -0.08146 DAL82	YNL314W(DAL82)	0.0284735312486662	-0.0814618185732749
YCRX15W(NA)	19.7613739385849	-35.5227478771698	0.298328496613687	YCRX15W = -0.00763 + 0.01808 GAT1	YFL021W(GAT1)	-0.00763497728988715	0.0180803041997500
YCRX16C(NA)	16.6232986623972	-29.2465973247944	0.52602581618347	YCRX16C = 0.00432 + -0.11079 AFT2	YPL202C(AFT2)	0.00431909611231535	-0.110792667172137
YCRX17W(NA)	20.7323738654637	-37.4647477309274	0.205085718197766	YCRX17W = 0.0161 + -0.04465 DAL82	YNL314W(DAL82)	0.0160983668202045	-0.0446467777023905
YCRX18C(NA)	11.8389160571981	-17.6778321143962	1.07922062437726	YCRX18C = 0.04692 + -0.70831 GAL80 + 0.27306 BAS1	YML051W(GAL80)	YKR099W(BAS1)	0.046923973151388	-0.708311341237753	0.273057763969089
YCRX19W(NA)	18.5814023935237	-33.1628047870473	0.330998832726434	YCRX19W = -0.01208 + 0.02183 IFH1	YLR223C(IFH1)	-0.0120757658522303	0.0218253635994082
YCRX20C(NA)	20.7992139473554	-33.5984278947108	0.281375718228181	YCRX20C = -0.02565 + -0.15254 CAD1 + 0.15305 DAT1 + 0.04644 CIN5	YDR423C(CAD1)	YML113W(DAT1)	YOR028C(CIN5)	-0.0256478040436409	-0.152544247237311	0.153050788694383	0.0464429937712222
YCRX21C(NA)	16.7673821907444	-29.5347643814889	0.402932764879503	YCRX21C = 0.01841 + -0.05641 DAL82	YNL314W(DAL82)	0.0184117866103348	-0.0564104848752308
YDL001W(RMD1)	17.0073846537867	-30.0147693075735	0.57643637860098	YDL001W = -0.03297 + 0.06308 CIN5	YOR028C(CIN5)	-0.0329658628874527	0.0630841272333346
YDL002C(NHP10)	6.1434929141388	-8.2869858282776	1.01113665408066	YDL002C = -0.05828 + 0.16586 DAL82	YNL314W(DAL82)	-0.0582787918632009	0.165856609311449
YDL003W(MCD1)	4.06592625087381	-0.131852501747625	2.72591884467168	YDL003W = -0.22861 + 0.25276 CIN5 + 0.07804 ASH1 + 0.24434 GAL80	YOR028C(CIN5)	YKL185W(ASH1)	YML051W(GAL80)	-0.228608465604585	0.252760979949269	0.0780425099013711	0.244341819446792
YDL004W(ATP16)	7.17936478232841	-10.3587295646568	0.963343974895016	YDL004W = -0.03475 + 0.13512 GAL80	YML051W(GAL80)	-0.0347542757744071	0.135115052946366
YDL005C(MED2)	5.58577934398527	-7.17155868797054	1.31592014965336	YDL005C = -0.0647 + 0.18604 DAL82	YNL314W(DAL82)	-0.06470158297644	0.186044559176112
YDL006W(PTC1)	9.25205250439261	-14.5041050087852	1.64598858205471	YDL006W = -0.01993 + 0.09763 GAL4	YPL248C(GAL4)	-0.0199254855505827	0.0976315130195804
YDL007W(RPT2)	10.1599308010597	-14.3198616021194	1.32930835602176	YDL007W = 0.11859 + -0.19703 ASK10 + -0.13105 DAL80	YGR097W(ASK10)	YKR034W(DAL80)	0.118585356490075	-0.197031105627747	-0.131047170683871
YDL008W(APC11)	5.04366467796118	-6.08732935592236	1.74828245515829	YDL008W = -0.0176 + 0.09739 GAL4	YPL248C(GAL4)	-0.0176005191944956	0.0973867678215412
YDL009C(NA)	7.09269816747155	-10.1853963349431	1.47367073246783	YDL009C = -0.08113 + 0.29457 HMS1	YOR032C(HMS1)	-0.0811320009650869	0.294568435631097
YDL010W(NA)	9.99637482413888	-15.9927496482778	0.955981325713523	YDL010W = -0.08038 + 0.29942 HMS1	YOR032C(HMS1)	-0.0803766669633152	0.299418442363674
YDL011C(NA)	7.10261336530738	-10.2052267306148	2.19690856129195	YDL011C = -0.02439 + 0.12554 GAL4	YPL248C(GAL4)	-0.0243860670957031	0.125544044944609
YDL012C(NA)	10.7648410352867	-17.5296820705733	0.67763142690235	YDL012C = -0.02968 + 0.09044 DAL82	YNL314W(DAL82)	-0.0296759825618551	0.0904357037855356
YDL013W(HEX3)	3.37883379517876	-0.757667590357519	2.66331511845261	YDL013W = -0.17747 + 0.30843 GAT3 + 0.18928 HAP2	YLR013W(GAT3)	YGL237C(HAP2)	-0.177471662316570	0.308433422184098	0.189275134196098
YDL014W(NOP1)	10.7117154932253	-17.4234309864506	0.851299608546662	YDL014W = 0.00741 + -0.14869 AFT2	YPL202C(AFT2)	0.00741065093935419	-0.148689115622546
YDL015C(TSC13)	8.71380080580097	-13.4276016116019	1.65635743786889	YDL015C = 0.02243 + -0.11811 GAL4	YPL248C(GAL4)	0.0224321877943960	-0.118114307633109
YDL016C(NA)	12.9420395837426	-19.8840791674852	1.23021378515358	YDL016C = 0.01784 + -0.17769 FAP7 + 0.11704 FZF1	YDL166C(FAP7)	YGL254W(FZF1)	0.0178398980428019	-0.177693858526233	0.117044435352198
YDL017W(CDC7)	17.3170548099011	-30.6341096198023	0.334201860531633	YDL017W = -0.01279 + 0.04631 CRZ1	YNL027W(CRZ1)	-0.0127894643268023	0.0463115481977867
YDL018C(ERP3)	10.3339357998751	-16.6678715997502	1.50474849767032	YDL018C = -0.06835 + 0.23819 HMS1	YOR032C(HMS1)	-0.068347744781073	0.238187511424991
YDL019C(OSH2)	10.130638376612	-16.261276753224	0.868891996534704	YDL019C = -0.03605 + 0.07705 CIN5	YOR028C(CIN5)	-0.0360531099627867	0.0770482848290083
YDL020C(RPN4)	25.1512868261687	-46.3025736523375	0.170614477350843	YDL020C = -0.01261 + 0.0247 IFH1	YLR223C(IFH1)	-0.0126094745711411	0.0247043062352846
YDL021W(GPM2)	13.1197331263091	-22.2394662526181	0.678449238377275	YDL021W = -0.0358 + 0.11934 HMS1	YOR032C(HMS1)	-0.0357967854376074	0.119339917891910
YDL022W(GPD1)	8.83068253747425	-13.6613650749485	1.04633242336987	YDL022W = -0.05672 + 0.17041 HAC1	YFL031W(HAC1)	-0.0567185972607263	0.170414085894292
YDL023C(SRF4)	8.28121046431427	-12.5624209286285	3.25788435952619	YDL023C = -0.04866 + 0.21453 BYE1	YKL005C(BYE1)	-0.0486596638252947	0.214525522665049
YDL024C(DIA3)	14.4309205729308	-16.8618411458615	0.423230982620797	YDL024C = 0.11239 + 1.33414 CST6 + -0.05245 FKH2 + -0.56722 EDS1 + -0.57318 GAL80 + 0.13016 ABF1	YIL036W(CST6)	YNL068C(FKH2)	YBR033W(EDS1)	YML051W(GAL80)	YKL112W(ABF1)	0.112389915764957	1.33414295999547	-0.052448755942679	-0.567220455791802	-0.573180489113349	0.130156454671705
YDL025C(NA)	7.78282034536837	-11.5656406907367	1.46621109121318	YDL025C = -0.02597 + 0.23081 CST6	YIL036W(CST6)	-0.0259739171640235	0.230814328668123
YDL026W(NA)	9.63767615833898	-15.2753523166780	1.07561272634832	YDL026W = 0.04637 + -0.09756 ASK10	YGR097W(ASK10)	0.0463658833618259	-0.0975605546797638
YDL027C(NA)	10.5396926091919	-17.0793852183838	1.61133318694893	YDL027C = -0.02748 + 0.1097 GAL4	YPL248C(GAL4)	-0.0274790370123913	0.109697176222302
YDL028C(MPS1)	11.0921905240882	-18.1843810481765	0.85079856697114	YDL028C = -0.07971 + 0.30459 IME1	YJR094C(IME1)	-0.0797130111821915	0.304589399399056
YDL029W(ARP2)	7.69162765851022	-11.3832553170204	1.09440695511046	YDL029W = -0.04249 + 0.14438 HMS1	YOR032C(HMS1)	-0.0424922751357604	0.144383174862397
YDL030W(PRP9)	15.7539324778987	-25.5078649557975	0.251519762306221	YDL030W = 0.00712 + 0.18708 GAL4 + -0.17365 HMS2	YPL248C(GAL4)	YJR147W(HMS2)	0.0071245111517498	0.187076444508204	-0.17364569801112
YDL031W(DBP10)	8.23580628800795	-12.4716125760159	1.82692770060438	YDL031W = 0.02318 + -0.08337 INO2	YDR123C(INO2)	0.0231784838791493	-0.0833729889107055
YDL032W(NA)	12.0750306897896	-20.1500613795792	1.08975593770512	YDL032W = -0.00664 + 0.04988 GAL4	YPL248C(GAL4)	-0.00663554551077254	0.0498820377533244
YDL033C(MTO2)	7.27658694139997	-10.5531738827999	3.06746276194378	YDL033C = 0.04107 + -0.17833 HAC1	YFL031W(HAC1)	0.0410730203456222	-0.178327887985444
YDL034W(NA)	15.2672254320019	-24.5344508640038	0.387140274301718	YDL034W = -0.00946 + 0.16103 GAL4 + -0.10943 CRZ1	YPL248C(GAL4)	YNL027W(CRZ1)	-0.0094576682685202	0.161030262627969	-0.109430171865496
YDL035C(GPR1)	9.90308202405012	-11.8061640481002	1.45923234558698	YDL035C = 0.05228 + 0.58296 CST6 + -0.19843 CIN5 + -0.16362 HIR1	YIL036W(CST6)	YOR028C(CIN5)	YBL008W(HIR1)	0.0522791903978983	0.582964653699681	-0.198433695357155	-0.163620136577927
YDL036C(NA)	3.30315356043853	-2.60630712087707	2.21838656044283	YDL036C = -0.03338 + 0.08538 MAC1	YMR021C(MAC1)	-0.0333841726068936	0.085383934865563
YDL037C(BSC1)	9.75774588307835	-13.5154917661567	2.29382017078655	YDL037C = 0.02794 + -0.27626 GAL80 + 0.12785 HIR3	YML051W(GAL80)	YJR140C(HIR3)	0.0279425593192526	-0.276255720105326	0.127853956573433
YDL038C(NA)	7.75799675188226	-11.5159935037645	1.57475702203478	YDL038C = 0.07416 + -0.3521 GAL80	YML051W(GAL80)	0.0741645601699915	-0.35209886379899
YDL039C(PRM7)	5.39164180647918	-6.78328361295837	1.34893121889581	YDL039C = 0.05337 + -0.25971 GAL80	YML051W(GAL80)	0.0533726625965376	-0.259706110695666
YDL040C(NAT1)	18.0169546409556	-32.0339092819112	0.488340735599408	YDL040C = 0.01606 + -0.13582 CST6	YIL036W(CST6)	0.0160601502293968	-0.135815941637495
YDL041W(NA)	12.4358490894976	-18.8716981789952	0.471816699956193	YDL041W = -0.02125 + 0.13845 CIN5 + -0.18314 GAL80	YOR028C(CIN5)	YML051W(GAL80)	-0.0212489701637744	0.13845037054808	-0.183141331819989
YDL042C(SIR2)	11.7898930031328	-19.5797860062657	1.11189964548186	YDL042C = 0.03967 + -0.11644 DAL82	YNL314W(DAL82)	0.0396671782783784	-0.116436830118342
YDL043C(PRP11)	8.40035925835131	-12.8007185167026	1.30324434465843	YDL043C = -0.04211 + 0.08573 CIN5	YOR028C(CIN5)	-0.0421107024005452	0.085734018303339
YDL044C(MTF2)	15.5352788469208	-27.0705576938416	0.56863515513905	YDL044C = -0.01501 + 0.03349 FZF1	YGL254W(FZF1)	-0.0150139671159654	0.0334925647488684
YDL045C(FAD1)	2.99609883833513	-1.99219767667026	2.00861961097378	YDL045C = -0.05558 + 0.11079 CIN5	YOR028C(CIN5)	-0.0555766528618306	0.110788786670599
YDL046W(NPC2)	10.9863570954327	-13.9727141908655	0.870375524308865	YDL046W = 0.08056 + -0.27387 DAL82 + 0.18879 CAD1 + -0.13723 KRE33	YNL314W(DAL82)	YDR423C(CAD1)	YNL132W(KRE33)	0.0805613200995101	-0.273865642372578	0.188789709677381	-0.137227441483718
YDL047W(SIT4)	11.2007755637050	-16.4015511274100	1.60586757183834	YDL047W = 0.0157 + -0.16786 MAC1 + 0.11705 FZF1	YMR021C(MAC1)	YGL254W(FZF1)	0.0157018690667815	-0.167863502487296	0.117050620400556
YDL048C(STP4)	12.8632005362771	-21.7264010725541	0.782900602704177	YDL048C = -0.00058 + -0.18376 AFT2	YPL202C(AFT2)	-0.000583779098694421	-0.183759483819687
YDL049C(KNH1)	13.6750632385344	-21.3501264770688	0.385745489878474	YDL049C = -0.19769 + 0.43157 AFT2 + 0.36753 FKH2	YPL202C(AFT2)	YNL068C(FKH2)	-0.197691205883907	0.431566684769062	0.36752562330461
YDL050C(NA)	9.95275183775291	-15.9055036755058	1.22483216519717	YDL050C = 0.01701 + -0.04306 GAT1	YFL021W(GAT1)	0.0170063568617641	-0.0430616183228406
YDL051W(LHP1)	10.4601483543493	-16.9202967086986	1.26882426357891	YDL051W = 0.02838 + -0.07024 MAC1	YMR021C(MAC1)	0.0283845655457458	-0.070243294271108
YDL052C(SLC1)	13.3199484338502	-22.6398968677004	0.699460325412729	YDL052C = -0.04886 + 0.18647 IME1	YJR094C(IME1)	-0.0488647689593392	0.186474233878863
YDL053C(PBP4)	11.7924010811775	-19.5848021623549	0.588563972053829	YDL053C = -0.01709 + 0.07043 GAL80	YML051W(GAL80)	-0.0170891943236287	0.0704347273503635
YDL054C(MCH1)	15.0107413953878	-26.0214827907755	0.832633928700901	YDL054C = -0.01844 + 0.17339 CST6	YIL036W(CST6)	-0.0184434898562712	0.173389224315163
YDL055C(PSA1)	7.54900656996078	-9.09801313992156	1.38935506677421	YDL055C = 0.04115 + -0.18204 CAD1 + 0.07074 ASH1	YDR423C(CAD1)	YKL185W(ASH1)	0.0411474812747012	-0.182037271788893	0.0707402374758765
YDL056W(MBP1)	11.5615618137596	-19.1231236275192	1.59916327774688	YDL056W = 0.02194 + -0.05568 GAT1	YFL021W(GAT1)	0.0219423343828307	-0.0556761018828352
YDL057W(NA)	10.7613931489530	-17.5227862979060	1.06971686455338	YDL057W = 0.01415 + -0.03699 FZF1	YGL254W(FZF1)	0.0141506545566565	-0.0369885279231624
YDL058W(USO1)	11.7419464301931	-15.4838928603861	1.31502173782733	YDL058W = 0.01052 + -0.11936 ARG81 + 0.19691 FAP7 + -0.1274 CAD1	YML099C(ARG81)	YDL166C(FAP7)	YDR423C(CAD1)	0.0105214942764588	-0.119362497658904	0.196913698660356	-0.12739808009542
YDL059C(RAD59)	12.0075385963138	-20.0150771926276	0.919757328846687	YDL059C = 0.02664 + -0.06941 MAC1	YMR021C(MAC1)	0.0266381501485291	-0.0694072211490959
YDL060W(TSR1)	11.3257196445375	-18.6514392890751	1.28412888679066	YDL060W = 0.02463 + -0.19217 CST6	YIL036W(CST6)	0.0246344126705418	-0.192169832610243
YDL061C(RPS29B)	9.40391487357815	-14.8078297471563	1.23305729689460	YDL061C = 0.0234 + -0.05557 MAC1	YMR021C(MAC1)	0.0233952057224497	-0.0555717012155214
YDL062W(NA)	12.0965284367274	-20.1930568734547	0.875021602583515	YDL062W = 0.07181 + -0.2646 HMS1	YOR032C(HMS1)	0.0718102147875539	-0.2646020492981
YDL063C(NA)	10.3804335742311	-16.7608671484621	1.87631127711082	YDL063C = 0.03626 + -0.32542 CST6	YIL036W(CST6)	0.0362594828795454	-0.325422067310119
YDL064W(UBC9)	16.2844543249092	-26.5689086498183	0.263320994897871	YDL064W = 0.11087 + -0.14759 DAL82 + -0.14285 BAS1	YNL314W(DAL82)	YKR099W(BAS1)	0.110867858345031	-0.147591122877482	-0.142854534704493
YDL065C(PEX19)	19.4557533566418	-34.9115067132836	0.484385556421304	YDL065C = 0.02456 + -0.06726 MAC1	YMR021C(MAC1)	0.0245617246214805	-0.0672609797315718
YDL066W(IDP1)	18.7035086107747	-33.4070172215494	0.562693930760842	YDL066W = 0.01725 + -0.04571 KRE33	YNL132W(KRE33)	0.0172476780182407	-0.0457101567442517
YDL067C(COX9)	9.65938437647011	-15.3187687529402	0.846007128657182	YDL067C = 0.05153 + -0.15002 DAL82	YNL314W(DAL82)	0.0515257794623573	-0.150022230860027
YDL068W(NA)	14.6136402141267	-25.2272804282534	0.319388679336876	YDL068W = -0.00308 + 0.07296 AFT2	YPL202C(AFT2)	-0.00307973393174292	0.0729566021876097
YDL069C(CBS1)	10.6947207781528	-17.3894415563056	1.38592447453278	YDL069C = -0.03722 + 0.09556 HAP2	YGL237C(HAP2)	-0.0372189570638505	0.0955550082855025
YDL070W(BDF2)	13.0307634677955	-22.0615269355909	0.697196708242816	YDL070W = 0.05873 + -0.1495 DAL82	YNL314W(DAL82)	0.058727382952078	-0.149496954495146
YDL071C(NA)	14.4149004045332	-24.8298008090665	0.878498320387962	YDL071C = -0.02735 + 0.07717 GAT3	YLR013W(GAT3)	-0.0273513686287809	0.0771676242550061
YDL072C(YET3)	9.65255293143269	-13.3051058628654	1.21027982160140	YDL072C = 0.01507 + -0.20455 DAL82 + 0.13337 HAP2	YNL314W(DAL82)	YGL237C(HAP2)	0.0150683756586647	-0.204547739868755	0.133367116926154
YDL073W(NA)	17.3468912637312	-30.6937825274623	0.326009389311177	YDL073W = 0.03585 + -0.10448 DAL82	YNL314W(DAL82)	0.035854902362983	-0.10448218406778
YDL074C(BRE1)	12.0359039062325	-18.071807812465	0.606780692358514	YDL074C = 0.11787 + -0.15009 ABF1 + -0.16104 GAT3	YKL112W(ABF1)	YLR013W(GAT3)	0.117873664299591	-0.150094490366648	-0.161036129832586
YDL075W(RPL31A)	8.56678764211707	-13.1335752842341	1.48951856121482	YDL075W = 0.02366 + -0.0567 MAC1	YMR021C(MAC1)	0.0236573846771962	-0.0567034428994943
YDL076C(RXT3)	10.6391618161822	-17.2783236323644	0.810430297009673	YDL076C = -0.03917 + 0.1192 DAL82	YNL314W(DAL82)	-0.0391728608533194	0.119203160541971
YDL077C(VAM6)	16.4147968278682	-28.8295936557364	0.574425545693802	YDL077C = 0.01938 + -0.07314 HAC1	YFL031W(HAC1)	0.0193782630752275	-0.0731377498445121
YDL078C(MDH3)	13.0945864459434	-22.1891728918868	0.796815721806073	YDL078C = -0.01654 + 0.10887 BYE1	YKL005C(BYE1)	-0.0165361271792578	0.108867776980442
YDL079C(MRK1)	8.4910822473614	-12.9821644947228	1.03427931333457	YDL079C = -0.04892 + 0.12691 BAS1	YKR099W(BAS1)	-0.048923626929718	0.126914427725845
YDL080C(THI3)	9.71329194766221	-15.4265838953244	0.717231460064573	YDL080C = -0.05781 + 0.1664 DAL82	YNL314W(DAL82)	-0.0578075766199055	0.166402801623900
YDL081C(RPP1A)	5.80524576190798	-7.61049152381597	1.54212700234259	YDL081C = 0.02411 + -0.06099 MAC1	YMR021C(MAC1)	0.0241113672713518	-0.0609922708055468
YDL082W(RPL13A)	8.71457849605083	-13.4291569921017	0.80469505560583	YDL082W = -0.02102 + 0.05927 HAL9	YOL089C(HAL9)	-0.0210223039146404	0.0592748779559032
YDL083C(RPS16B)	21.9742725581935	-37.948545116387	0.264333874888655	YDL083C = 0.01372 + -0.17138 GAL80 + 0.06495 HAP2	YML051W(GAL80)	YGL237C(HAP2)	0.0137206342968204	-0.171377479708984	0.0649489683153066
YDL084W(SUB2)	12.9162518934574	-21.8325037869147	1.14789687149428	YDL084W = 0.02022 + -0.04156 GAT1	YFL021W(GAT1)	0.020216578319271	-0.0415608760524482
YDL085W(NDE2)	19.0691565280289	-32.1383130560578	0.357918916834258	YDL085W = 0.01025 + 0.16372 HOG1 + -0.13405 GCR2	YLR113W(HOG1)	YNL199C(GCR2)	0.0102492542810664	0.163723801541913	-0.134052025631461
YDL086W(NA)	10.6850404066250	-15.3700808132500	1.28959945188963	YDL086W = 0.01311 + -0.14421 MAC1 + 0.09931 CAD1	YMR021C(MAC1)	YDR423C(CAD1)	0.0131096873558110	-0.144212891860479	0.0993090180986895
YDL087C(LUC7)	27.6295440870485	-51.2590881740969	0.108039724157495	YDL087C = 0.00854 + -0.02548 DAL82	YNL314W(DAL82)	0.00853985076438183	-0.0254826789263204
YDL088C(ASM4)	17.8327971275857	-31.6655942551713	0.440104248054604	YDL088C = 0.0209 + -0.06272 DAL82	YNL314W(DAL82)	0.0209015180059248	-0.0627176324005163
YDL089W(NA)	14.8102708242818	-25.6205416485635	1.08103256679744	YDL089W = -0.0197 + 0.04677 FZF1	YGL254W(FZF1)	-0.0196974147445602	0.046771005114575
YDL090C(RAM1)	15.8164040192537	-27.6328080385074	0.46045196945809	YDL090C = 0.02883 + -0.07833 DAL82	YNL314W(DAL82)	0.0288337573205056	-0.0783312089580102
YDL091C(UBX3)	15.3842307326842	-26.7684614653683	0.293037025949561	YDL091C = -0.00528 + 0.09239 AFT2	YPL202C(AFT2)	-0.00528335587701011	0.0923873210301728
YDL092W(SRP14)	13.4339081474738	-22.8678162949477	0.480065029032199	YDL092W = 0.03021 + -0.07806 BAS1	YKR099W(BAS1)	0.0302084235175506	-0.0780636242562024
YDL093W(PMT5)	12.4484767794048	-20.8969535588096	1.07509909857033	YDL093W = 0.0282 + -0.07218 ABF1	YKL112W(ABF1)	0.0282044171388755	-0.0721797914674662
YDL094C(NA)	12.6954623968992	-17.3909247937983	0.543342483001805	YDL094C = 0.08356 + -0.2758 DAL82 + 0.16497 CAD1 + -0.11775 KRE33	YNL314W(DAL82)	YDR423C(CAD1)	YNL132W(KRE33)	0.0835599667168907	-0.275796976181766	0.164972620707291	-0.117749027707238
YDL095W(PMT1)	11.6262607855429	-19.2525215710857	0.93827608448753	YDL095W = 0.05556 + -0.15141 DAL82	YNL314W(DAL82)	0.0555649879562548	-0.151407169828491
YDL096C(NA)	10.7886343978947	-17.5772687957894	0.89723859495804	YDL096C = 0.06089 + -0.16496 DAL82	YNL314W(DAL82)	0.0608915709033418	-0.164964468635515
YDL097C(RPN6)	18.7002763551626	-33.4005527103251	0.606327405741911	YDL097C = 0.01775 + -0.05421 MAC1	YMR021C(MAC1)	0.0177514636571052	-0.0542099384868872
YDL098C(SNU23)	14.4275926646479	-22.8551853292957	0.690240979099882	YDL098C = -0.00375 + 0.09958 GAL4 + -0.08809 DAL80	YPL248C(GAL4)	YKR034W(DAL80)	-0.00375251679304648	0.099583080727391	-0.0880928575415033
YDL099W(NA)	4.4775203619773	-4.9550407239546	1.63664857723644	YDL099W = -0.05258 + 0.16522 DAL82	YNL314W(DAL82)	-0.0525813000290416	0.165217362803803
YDL100C(ARR4)	13.7956413099764	-23.5912826199527	0.642534703711296	YDL100C = -0.02314 + 0.08365 GAL80	YML051W(GAL80)	-0.0231368816921833	0.0836486665034099
YDL101C(DUN1)	4.91070946811184	-5.82141893622368	2.23857520015597	YDL101C = -0.07832 + 0.29965 GAL80	YML051W(GAL80)	-0.0783225854061353	0.299648960679637
YDL102W(CDC2)	7.45327500230552	-10.9065500046110	1.58251930875184	YDL102W = -0.04108 + 0.16075 GAL80	YML051W(GAL80)	-0.0410823570682948	0.160752275856207
YDL103C(QRI1)	11.4623723340130	-18.9247446680261	0.998515608057115	YDL103C = -0.04233 + 0.16342 GAL80	YML051W(GAL80)	-0.0423315249544904	0.163416582847565
YDL104C(QRI7)	9.10911762325792	-14.2182352465158	1.62654678532439	YDL104C = -0.01417 + 0.08204 GAL4	YPL248C(GAL4)	-0.0141685209880602	0.082036242826835
YDL105W(QRI2)	6.8122963020525	-9.6245926041050	1.40572882847546	YDL105W = -0.00343 + 0.12246 INO4	YOL108C(INO4)	-0.00343216893460763	0.122455186996017
YDL106C(PHO2)	11.0665244035934	-16.1330488071868	1.11513248880239	YDL106C = -0.02114 + 0.18279 GAL4 + -0.14014 HIR1	YPL248C(GAL4)	YBL008W(HIR1)	-0.0211359532862351	0.182788841578227	-0.140142560501606
YDL107W(MSS2)	12.6938564301007	-21.3877128602014	1.14720340270773	YDL107W = -0.01428 + 0.08507 GAL4	YPL248C(GAL4)	-0.0142755016574725	0.0850714628053752
YDL108W(KIN28)	16.9903568678865	-27.9807137357729	0.423510465290325	YDL108W = -0.02107 + 0.16536 DAL82 + -0.13321 HAC1	YNL314W(DAL82)	YFL031W(HAC1)	-0.0210715881252326	0.165357925970411	-0.133210899902433
YDL109C(NA)	6.82074371822443	-9.64148743644885	2.37346923530669	YDL109C = -0.00788 + 0.18632 AFT2	YPL202C(AFT2)	-0.00788182021677578	0.186317259623188
YDL110C(NA)	18.3616655029029	-30.7233310058058	0.759659695889008	YDL110C = -0.00343 + -0.10659 ABF1 + 0.09931 FKH1	YKL112W(ABF1)	YIL131C(FKH1)	-0.00342949915183028	-0.106591191929927	0.0993123417787364
YDL111C(RRP42)	14.9305377848411	-19.8610755696822	0.397785881233507	YDL111C = 0.03629 + -0.28343 DAL82 + 0.08028 HAL9 + 0.2543 GAL4 + -0.24661 INO4	YNL314W(DAL82)	YOL089C(HAL9)	YPL248C(GAL4)	YOL108C(INO4)	0.0362934106262787	-0.2834264279013	0.080277127789066	0.254304539934797	-0.246612870669046
YDL112W(TRM3)	14.4646241841057	-22.9292483682114	0.438018448854469	YDL112W = 0.12183 + -0.1184 IFH1 + -0.13629 ABF1	YLR223C(IFH1)	YKL112W(ABF1)	0.121833741456772	-0.118404928646026	-0.136286549061597
YDL113C(ATG20)	8.91682022996801	-13.8336404599360	0.97489513375667	YDL113C = -0.02159 + 0.04921 HAP2	YGL237C(HAP2)	-0.0215875083062457	0.0492128918728559
YDL114W(NA)	11.4271797098826	-18.8543594197651	0.92801048302937	YDL114W = -0.02302 + 0.05214 CAD1	YDR423C(CAD1)	-0.0230244828377707	0.0521380592160519
YDL115C(IWR1)	21.726610941844	-39.453221883688	0.220922231129634	YDL115C = 0.00409 + -0.0144 ASH1	YKL185W(ASH1)	0.00408628218969769	-0.0143980135299698
YDL116W(NUP84)	17.6412717284313	-31.2825434568625	0.588563826091778	YDL116W = 0.02541 + -0.06552 MAC1	YMR021C(MAC1)	0.0254141644968733	-0.0655244473246315
YDL117W(CYK3)	8.7372699278984	-7.47453985579681	1.21084851176926	YDL117W = -0.46338 + 0.57784 AFT2 + 0.7039 FKH2 + 0.17708 HAP5 + 0.13228 FAP7	YPL202C(AFT2)	YNL068C(FKH2)	YOR358W(HAP5)	YDL166C(FAP7)	-0.463384934223885	0.577835985641826	0.703896289350284	0.177079311432129	0.132278290926839
YDL118W(NA)	19.0821403795138	-32.1642807590276	0.341165209543252	YDL118W = 0.00522 + -0.07884 MAC1 + 0.06305 CAD1	YMR021C(MAC1)	YDR423C(CAD1)	0.00521617659146508	-0.0788422626285409	0.0630530622377861
YDL119C(NA)	15.2762199674321	-26.5524399348642	0.847209870534381	YDL119C = 0.01505 + -0.04557 MAC1	YMR021C(MAC1)	0.0150534418056970	-0.0455655986773089
YDL120W(YFH1)	17.3685418048107	-28.7370836096215	0.288813817104906	YDL120W = -0.00456 + 0.13085 CAD1 + -0.12013 DAT1	YDR423C(CAD1)	YML113W(DAT1)	-0.00456198378293328	0.130846454370928	-0.120127848594026
YDL121C(NA)	13.1522829791022	-20.3045659582044	0.97399770279406	YDL121C = 0.0879 + -0.10075 CIN5 + -0.09711 FAP7	YOR028C(CIN5)	YDL166C(FAP7)	0.0879045222403744	-0.100752487079414	-0.0971082867158148
YDL122W(UBP1)	19.7463003488790	-35.4926006977581	0.41665710912311	YDL122W = 0.00438 + -0.09269 AFT2	YPL202C(AFT2)	0.00437606318822935	-0.0926859387609769
YDL123W(SNA4)	11.1326982657574	-18.2653965315147	1.31422283632593	YDL123W = -0.00859 + 0.07755 HIR1	YBL008W(HIR1)	-0.00859054176365878	0.077547450724254
YDL124W(NA)	11.0376174424788	-16.0752348849576	1.28633974779297	YDL124W = 0.01982 + 0.29181 CST6 + -0.15656 DAL82	YIL036W(CST6)	YNL314W(DAL82)	0.0198178420627428	0.29181458614983	-0.156561592943468
YDL125C(HNT1)	10.3465798201465	-16.6931596402930	0.546051890692758	YDL125C = 0.01617 + -0.04159 CIN5	YOR028C(CIN5)	0.0161682898902567	-0.0415902925226870
YDL126C(CDC48)	10.9181032146825	-15.836206429365	1.18319292941712	YDL126C = 0.07846 + -0.1917 CIN5 + 0.27767 AFT2	YOR028C(CIN5)	YPL202C(AFT2)	0.0784559907413373	-0.191704979452861	0.277671266298255
YDL127W(PCL2)	3.34669494331692	-2.69338988663384	4.28021398881165	YDL127W = 0.00653 + -0.4404 AFT2	YPL202C(AFT2)	0.00652956650279969	-0.440397615584994
YDL128W(VCX1)	8.69871967647765	-13.3974393529553	1.58045424593868	YDL128W = -0.04288 + 0.17729 HMS1	YOR032C(HMS1)	-0.0428817836047878	0.177289547004695
YDL129W(NA)	9.62947880806978	-13.2589576161396	0.815233292901908	YDL129W = 0.13818 + -0.32805 GAL80 + -0.12564 ABF1	YML051W(GAL80)	YKL112W(ABF1)	0.138176993939653	-0.328053097286145	-0.125643921869659
YDL130W(RPP1B)	11.4386949382304	-18.8773898764609	0.837368429266392	YDL130W = 0.03541 + -0.106 DAL82	YNL314W(DAL82)	0.0354069787213147	-0.106004810950939
YDL131W(LYS21)	21.7006310248454	-39.4012620496908	0.498678303845303	YDL131W = 0.02259 + -0.04083 CIN5	YOR028C(CIN5)	0.0225926388754165	-0.040831495023148
YDL132W(CDC53)	15.5646114473882	-25.1292228947765	0.301983325746287	YDL132W = -0.00645 + -0.11396 FAP7 + 0.10616 IXR1	YDL166C(FAP7)	YKL032C(IXR1)	-0.0064481576148516	-0.113956555178722	0.106159114904339
YDL133W(NA)	15.4264970974355	-24.852994194871	0.665257872031921	YDL133W = 0.00913 + -0.1185 DAL82 + 0.07883 ABF1	YNL314W(DAL82)	YKL112W(ABF1)	0.0091334483774653	-0.118495540566276	0.0788295470581492
YDL134C(PPH21)	15.6942572426885	-27.3885144853770	0.704045697604934	YDL134C = 0.02062 + -0.05246 MAC1	YMR021C(MAC1)	0.0206152898388026	-0.0524591479379141
YDL135C(RDI1)	18.3997678811677	-30.7995357623354	0.293573600960328	YDL135C = -0.09715 + 0.10143 CIN5 + 0.10121 ABF1	YOR028C(CIN5)	YKL112W(ABF1)	-0.097150004607638	0.101433133042269	0.101211787577842
YDL136W(RPL35B)	15.6735293386972	-27.3470586773945	0.470249823504976	YDL136W = 0.00763 + -0.13195 AFT2	YPL202C(AFT2)	0.00762958767441195	-0.131945214672070
YDL137W(ARF2)	12.1055016486966	-20.2110032973931	0.788182284499965	YDL137W = 0.0633 + -0.16992 DAL82	YNL314W(DAL82)	0.0633038533502262	-0.169919765202814
YDL138W(RGT2)	11.9744874526952	-19.9489749053905	1.13095821981249	YDL138W = -0.00573 + 0.1207 AFT2	YPL202C(AFT2)	-0.00572608668322686	0.120701461232744
YDL139C(SCM3)	21.6699457228113	-35.3398914456225	0.136522045444007	YDL139C = 0.36826 + -0.2203 CIN5 + -0.51907 FKH2 + -0.19728 AFT2	YOR028C(CIN5)	YNL068C(FKH2)	YPL202C(AFT2)	0.368262689886047	-0.220297821765952	-0.51907176646307	-0.197278541033205
YDL140C(RPO21)	12.6197686753101	-19.2395373506201	0.767307955753544	YDL140C = 0.11065 + -0.29605 HAC1 + -0.19275 GCN4	YFL031W(HAC1)	YEL009C(GCN4)	0.110653064113037	-0.296050049422505	-0.192751593535059
YDL141W(BPL1)	13.9972040119575	-21.9944080239150	0.547478198628086	YDL141W = -0.01053 + 0.13346 CIN5 + -0.21191 GAL80	YOR028C(CIN5)	YML051W(GAL80)	-0.0105258411158489	0.133464914928489	-0.211905665031573
YDL142C(CRD1)	16.8779571321358	-29.7559142642715	0.814071756485445	YDL142C = -0.02441 + 0.15149 DIG1	YPL049C(DIG1)	-0.0244106196681918	0.151486151247644
YDL143W(CCT4)	6.47012508058592	-4.94025016117185	0.806355542335829	YDL143W = -0.01564 + 0.32896 CST6 + -0.12514 IFH1 + 0.14773 HAP5	YIL036W(CST6)	YLR223C(IFH1)	YOR358W(HAP5)	-0.0156359845006002	0.328959485842792	-0.125140927040380	0.147725924863842
YDL144C(NA)	11.2587664320791	-18.5175328641583	1.69436525922515	YDL144C = 0.03864 + -0.09699 MAC1	YMR021C(MAC1)	0.0386371661145090	-0.096991215765289
YDL145C(COP1)	17.4015559247691	-30.8031118495383	0.61773391829855	YDL145C = 0.02288 + -0.05704 CAD1	YDR423C(CAD1)	0.0228803184301641	-0.0570406333316054
YDL146W(NA)	10.7211282652188	-17.4422565304375	0.88056830178017	YDL146W = -0.01353 + 0.0756 GAL4	YPL248C(GAL4)	-0.0135340064053786	0.0755972417151742
YDL147W(RPN5)	19.0754773100172	-32.1509546200344	0.362039594789681	YDL147W = 0.01051 + -0.10766 MAC1 + 0.0703 ABF1	YMR021C(MAC1)	YKL112W(ABF1)	0.0105102776422681	-0.107656794213992	0.0703036089610542
YDL148C(NOP14)	11.3054175729411	-18.6108351458822	1.36560298680216	YDL148C = 0.05604 + -0.17353 HMS1	YOR032C(HMS1)	0.0560394965449896	-0.173526465107710
YDL149W(ATG9)	14.2693582645146	-22.5387165290291	0.911834294912893	YDL149W = -0.0309 + 0.22725 DAL82 + -0.17464 HAC1	YNL314W(DAL82)	YFL031W(HAC1)	-0.0308991502397360	0.227246262932581	-0.174637236885115
YDL150W(RPC53)	14.6700787892279	-23.3401575784558	0.230811353074611	YDL150W = 0.02009 + -0.16619 BYE1 + 0.07991 GCR1	YKL005C(BYE1)	YPL075W(GCR1)	0.0200865573729123	-0.166190604466583	0.079905453241333
YDL151C(BUD30)	7.40942335627495	-10.8188467125499	1.32066595355694	YDL151C = -0.03064 + 0.07496 HAL9	YOL089C(HAL9)	-0.0306386331232063	0.0749610936890821
YDL152W(NA)	7.69274826454906	-11.3854965290981	1.36946422335811	YDL152W = 0.01773 + -0.02942 ASH1	YKL185W(ASH1)	0.0177266326284566	-0.0294244074862641
YDL153C(SAS10)	6.27616142678635	-8.55232285357269	1.65148031840913	YDL153C = 0.06518 + -0.22254 HMS1	YOR032C(HMS1)	0.06518265477374	-0.222537939527306
YDL154W(MSH5)	11.3887713990712	-18.7775427981424	1.02527343701464	YDL154W = -0.00632 + 0.18246 AFT2	YPL202C(AFT2)	-0.00631684403921609	0.18246256759948
YDL155W(CLB3)	11.8835906386568	-19.7671812773136	1.20619860861326	YDL155W = 0.03555 + -0.07781 FZF1	YGL254W(FZF1)	0.0355491282594722	-0.0778114581099465
YDL156W(NA)	13.7781855004632	-23.5563710009264	0.843486428185055	YDL156W = -0.07301 + 0.26438 HMS1	YOR032C(HMS1)	-0.0730088347718679	0.264378981696556
YDL157C(NA)	10.6326706215548	-17.2653412431097	0.502950927111666	YDL157C = 0.03223 + -0.06728 FKH1	YIL131C(FKH1)	0.0322327208102244	-0.0672826788123957
YDL158C(NA)	7.84124053050991	-11.6824810610198	2.06458191824875	YDL158C = 0.08088 + -0.15983 CIN5	YOR028C(CIN5)	0.080878034636937	-0.159830531862473
YDL159W(STE7)	19.5318126574298	-35.0636253148596	0.718686411024968	YDL159W = 0.0045 + -0.11886 ACA1	YER045C(ACA1)	0.00449813529267734	-0.118864823927658
YDL160C(DHH1)	23.9742823043222	-43.9485646086444	0.375910976398931	YDL160C = -0.00768 + 0.04972 HIR1	YBL008W(HIR1)	-0.00767508655681715	0.0497164792241142
YDL161W(ENT1)	21.765966476803	-37.531932953606	0.460897113727269	YDL161W = 0.00092 + -0.10016 GCR2 + 0.15857 DAL81	YNL199C(GCR2)	YIR023W(DAL81)	0.000922341172514984	-0.100156188229449	0.158574871838104
YDL162C(NA)	16.8215266908693	-29.6430533817386	0.357699073516453	YDL162C = 0.01812 + -0.05949 DAL82	YNL314W(DAL82)	0.0181154105449029	-0.0594862627069428
YDL163W(NA)	12.0406010414929	-18.0812020829857	1.7804815396927	YDL163W = -0.13695 + 0.22121 CIN5 + 0.04834 ASH1	YOR028C(CIN5)	YKL185W(ASH1)	-0.136945458883334	0.221211113029543	0.0483395982107038
YDL164C(CDC9)	8.00179194298557	-10.0035838859712	2.67244130398098	YDL164C = -0.10735 + 0.16368 CIN5 + 0.05068 ASH1	YOR028C(CIN5)	YKL185W(ASH1)	-0.107345454671501	0.163677988698450	0.0506817285700349
YDL165W(CDC36)	9.59297292242266	-15.1859458448453	1.15098777219089	YDL165W = 0.02688 + -0.07115 MAC1	YMR021C(MAC1)	0.0268821575065935	-0.0711543023466843
YDL166C(FAP7)	15.5726341257603	-25.1452682515206	0.549919985688837	YDL166C = 0.05726 + -0.09571 FAP7 + -0.04027 IFH1	YDL166C(FAP7)	YLR223C(IFH1)	0.0572641289272409	-0.0957080835381524	-0.0402663628671787
YDL167C(NRP1)	15.1221010222850	-26.2442020445701	1.49819921867494	YDL167C = 0.01205 + -0.27089 AFT2	YPL202C(AFT2)	0.0120458795655980	-0.270887639062177
YDL168W(SFA1)	20.4708530636165	-34.941706127233	0.607305709534864	YDL168W = 0.0153 + -0.0618 FAP7 + 0.06467 HIR1	YDL166C(FAP7)	YBL008W(HIR1)	0.0152957053941532	-0.0617953169356064	0.0646736480089429
YDL169C(UGX2)	11.3709322959981	-16.7418645919961	0.644906950440306	YDL169C = -0.07092 + 0.06389 IFH1 + 0.08949 FZF1	YLR223C(IFH1)	YGL254W(FZF1)	-0.0709249907921636	0.0638898139875137	0.0894887488268799
YDL170W(UGA3)	14.9626794043694	-23.9253588087388	0.791253906498797	YDL170W = -0.01071 + 0.18634 GAL4 + -0.10344 INO2	YPL248C(GAL4)	YDR123C(INO2)	-0.0107060760891454	0.186340297934242	-0.103444220117019
YDL171C(GLT1)	3.28532115498309	-0.570642309966178	1.64290331026325	YDL171C = 0.0089 + 0.22657 FAP7 + -0.32387 HAC1	YDL166C(FAP7)	YFL031W(HAC1)	0.00890264542855647	0.226566477584948	-0.323873411956628
YDL172C(NA)	7.40573787428053	-10.8114757485611	0.724360216988079	YDL172C = -0.02379 + 0.06804 DAL82	YNL314W(DAL82)	-0.0237855667611876	0.0680413931615621
YDL173W(NA)	7.97162052392355	-11.9432410478471	1.14105298804807	YDL173W = 0.01796 + -0.05034 MAC1	YMR021C(MAC1)	0.0179595765560621	-0.0503364425856419
YDL174C(DLD1)	19.0809616854986	-34.1619233709972	0.492809741878294	YDL174C = -0.02851 + 0.04913 IFH1	YLR223C(IFH1)	-0.0285052941137685	0.0491270587306157
YDL175C(AIR2)	11.0155033184912	-18.0310066369823	0.922614852762192	YDL175C = -0.01325 + 0.06921 GAL4	YPL248C(GAL4)	-0.0132475770926933	0.0692104162698356
YDL176W(NA)	6.93745446904774	-9.87490893809547	2.21637515387421	YDL176W = -0.0167 + 0.10008 GAL4	YPL248C(GAL4)	-0.0167046518359645	0.100079362118326
YDL177C(NA)	8.54509523866602	-13.0901904773320	1.99957638970187	YDL177C = -0.06484 + 0.19852 DAL82	YNL314W(DAL82)	-0.0648414268205677	0.198523828655056
YDL178W(DLD2)	7.82710140771454	-11.6542028154291	0.81866836530363	YDL178W = 0.0123 + -0.02234 ASH1	YKL185W(ASH1)	0.0122950309012179	-0.0223406366204756
YDL179W(PCL9)	3.21349929827733	-0.426998596554667	2.2196389850939	YDL179W = -0.02454 + 0.23666 FAP7 + -0.16035 GAT1	YDL166C(FAP7)	YFL021W(GAT1)	-0.0245423547919863	0.236659296797173	-0.160352104323911
YDL180W(NA)	13.6066904633065	-23.213380926613	0.557744334525916	YDL180W = -0.06662 + 0.24651 HMS1	YOR032C(HMS1)	-0.0666230868534487	0.246510363217162
YDL181W(INH1)	9.12908821552183	-12.2581764310437	1.19548415501546	YDL181W = -0.03732 + 0.27029 GAL4 + -0.14529 GCR1	YPL248C(GAL4)	YPL075W(GCR1)	-0.037316744014597	0.270289236845876	-0.145294703455344
YDL182W(LYS20)	13.3626615802310	-22.7253231604619	0.787452478971635	YDL182W = -0.0135 + 0.05655 HAP5	YOR358W(HAP5)	-0.0135022485798442	0.0565542736075158
YDL183C(NA)	17.7444401795300	-31.4888803590599	0.675625456345217	YDL183C = -0.01225 + 0.12337 CST6	YIL036W(CST6)	-0.0122505866804606	0.123373029533996
YDL184C(RPL41A)	9.64036202142873	-13.2807240428575	1.17464349334015	YDL184C = 0.0443 + -0.32552 GAL4 + 0.21114 GCR1	YPL248C(GAL4)	YPL075W(GCR1)	0.0442978072392494	-0.325523978524568	0.211136459635714
YDL185W(TFP1)	11.6761842275395	-19.3523684550789	0.80406509565102	YDL185W = 0.01513 + -0.14597 CST6	YIL036W(CST6)	0.015132901927248	-0.145972995212851
YDL186W(NA)	9.96605095559103	-5.93210191118205	0.373993404944578	YDL186W = -0.3196 + -2.29506 GAL80 + 1.67216 IME1 + 1.36764 HMS1 + -0.25454 FKH2 + 0.56226 GAT3 + 0.13183 INO2	YML051W(GAL80)	YJR094C(IME1)	YOR032C(HMS1)	YNL068C(FKH2)	YLR013W(GAT3)	YDR123C(INO2)	-0.319601368642658	-2.29506483014499	1.67215792051646	1.36764171623274	-0.25453971265896	0.562259071139363	0.131832964990731
YDL187C(NA)	10.0468316979910	-16.0936633959821	1.68968354485236	YDL187C = 0.07511 + -0.25836 IME1	YJR094C(IME1)	0.0751069400590159	-0.258359651003361
YDL188C(PPH22)	14.9118336211061	-25.8236672422122	0.537696587120403	YDL188C = -0.01101 + 0.03055 GAT1	YFL021W(GAT1)	-0.0110109609981110	0.0305488314090578
YDL189W(RBS1)	21.4809865033096	-38.9619730066192	0.350950152182960	YDL189W = -0.00365 + 0.04498 HIR1	YBL008W(HIR1)	-0.00364682143852999	0.0449817134358165
YDL190C(UFD2)	24.4956769951973	-42.9913539903946	0.128753125257891	YDL190C = 0.00847 + 0.02689 IFH1 + -0.06897 GAT3	YLR223C(IFH1)	YLR013W(GAT3)	0.00846662343016229	0.0268877010110245	-0.0689657923249159
YDL191W(RPL35A)	14.974892809096	-25.949785618192	0.409705106862429	YDL191W = 0.02975 + -0.0838 DAL82	YNL314W(DAL82)	0.0297547224804269	-0.0838009166196756
YDL192W(ARF1)	20.4520400691995	-32.9040801383991	0.330790528291129	YDL192W = 0.04588 + -0.1441 DAL82 + 0.13101 ABF1 + -0.11858 FAP7	YNL314W(DAL82)	YKL112W(ABF1)	YDL166C(FAP7)	0.0458842314231202	-0.144097196899323	0.131010891937109	-0.118578437561203
YDL193W(NA)	15.7780237076760	-27.5560474153521	0.328690359787948	YDL193W = 0.03441 + -0.09919 DAL82	YNL314W(DAL82)	0.0344123586512752	-0.0991935594038649
YDL194W(SNF3)	8.29310254982918	-12.5862050996584	1.66545702531942	YDL194W = -0.04106 + 0.10995 DAL82	YNL314W(DAL82)	-0.0410610492476042	0.109950444947896
YDL195W(SEC31)	3.38821719825946	-2.77643439651891	2.96761208491634	YDL195W = 0.01506 + -0.12774 HIR1	YBL008W(HIR1)	0.0150551395351566	-0.127738641164750
YDL196W(NA)	6.85901345755441	-9.71802691510882	1.19693051749076	YDL196W = -0.04865 + 0.1787 HMS1	YOR032C(HMS1)	-0.0486509343889618	0.178698942318417
YDL197C(ASF2)	5.84924635386937	-7.69849270773873	3.68356219551271	YDL197C = -0.10208 + 0.27462 BAS1	YKR099W(BAS1)	-0.102077884010876	0.274620853346934
YDL198C(GGC1)	10.9894877689502	-17.9789755379003	1.27722298237520	YDL198C = -0.03378 + 0.13825 GAL80	YML051W(GAL80)	-0.033781234633192	0.138246912124861
YDL199C(NA)	10.1317821013471	-16.2635642026942	1.04637340172264	YDL199C = -0.01923 + 0.08985 GAL4	YPL248C(GAL4)	-0.0192349960810978	0.0898474944587099
YDL200C(MGT1)	5.96124434263484	-7.92248868526968	1.39398765959351	YDL200C = -0.03691 + 0.1167 DAL82	YNL314W(DAL82)	-0.036907703777224	0.116702160797118
YDL201W(TRM8)	6.6143568489386	-9.2287136978772	2.39867174832439	YDL201W = 0.02157 + -0.08547 INO2	YDR123C(INO2)	0.0215696430576573	-0.0854677634557771
YDL202W(MRPL11)	13.6520837272219	-23.3041674544438	0.612153458804061	YDL202W = 0.01461 + -0.03308 GAT1	YFL021W(GAT1)	0.014606775389371	-0.0330827448011266
YDL203C(NA)	6.92266691008913	-9.84533382017826	1.58182065041651	YDL203C = 0.01562 + -0.0406 GAT1	YFL021W(GAT1)	0.0156190823278279	-0.0406005953955337
YDL204W(RTN2)	12.8347699726703	-21.6695399453405	0.490820412521741	YDL204W = -0.05431 + 0.20729 HMS1	YOR032C(HMS1)	-0.0543128360563298	0.207286305439537
YDL205C(HEM3)	-1.63462905880333	7.26925811760666	3.8651813301001	YDL205C = 0.0142 + -0.41029 HAP3	YBL021C(HAP3)	0.0141963973545513	-0.41028890222026
YDL206W(NA)	22.5135034808648	-35.0270069617297	0.098485867560182	YDL206W = -0.01373 + 0.15698 FZF1 + -0.18734 DAT1 + 0.0972 HAP2 + -0.02662 ASH1	YGL254W(FZF1)	YML113W(DAT1)	YGL237C(HAP2)	YKL185W(ASH1)	-0.0137254180943687	0.156976667258518	-0.187342790680486	0.0971958514077924	-0.0266161854745139
YDL207W(GLE1)	19.960329222522	-33.920658445044	0.466228665138983	YDL207W = 0.07112 + -0.10075 DAT1 + -0.09372 GAT3	YML113W(DAT1)	YLR013W(GAT3)	0.0711221332676577	-0.100746160415344	-0.0937217095908745
YDL208W(NHP2)	3.7823348242316	-3.5646696484632	1.97357931948136	YDL208W = 0.03439 + -0.30222 CST6	YIL036W(CST6)	0.0343947644595589	-0.302217664695467
YDL209C(CWC2)	15.4967826671198	-24.9935653342396	0.50773750500374	YDL209C = 0.00907 + -0.0753 GAT1 + 0.1011 GCR2	YFL021W(GAT1)	YNL199C(GCR2)	0.0090672105676505	-0.0752985784783902	0.101098766017190
YDL210W(UGA4)	14.2947357453925	-24.5894714907851	0.567106522281136	YDL210W = 0.01226 + -0.05316 GAL4	YPL248C(GAL4)	0.0122604637749022	-0.0531606666591758
YDL211C(NA)	14.7075276307624	-25.4150552615249	1.05860557199972	YDL211C = 0.03012 + -0.07494 ABF1	YKL112W(ABF1)	0.0301160893412397	-0.0749379541461356
YDL212W(SHR3)	8.6514694971318	-13.3029389942636	1.08903118457163	YDL212W = 0.07226 + -0.20109 DAL82	YNL314W(DAL82)	0.0722582418421362	-0.201094395067662
YDL213C(NOP6)	8.14038219205918	-12.2807643841184	1.48671326231648	YDL213C = 0.00563 + -0.18507 AFT2	YPL202C(AFT2)	0.00562550265245743	-0.185067961956316
YDL214C(PRR2)	19.7369776615762	-35.4739553231524	0.286432870527585	YDL214C = 0.00207 + -0.09054 ACA1	YER045C(ACA1)	0.00206927078897352	-0.0905410291471939
YDL215C(GDH2)	21.2980821939932	-38.5961643879864	0.253851248064674	YDL215C = -0.00847 + 0.07931 DIG1	YPL049C(DIG1)	-0.00846955729255799	0.0793117015374184
YDL216C(RRI1)	23.1482301556958	-40.2964603113915	0.247127939418330	YDL216C = 0.00332 + -0.09807 GAL4 + 0.08056 CRZ1	YPL248C(GAL4)	YNL027W(CRZ1)	0.00331987128112167	-0.0980729318063397	0.080555854230566
YDL217C(TIM22)	2.85361778252767	-1.70723556505534	1.90987552355092	YDL217C = -0.04166 + 0.09034 CIN5	YOR028C(CIN5)	-0.0416599902242773	0.0903426748862979
YDL218W(NA)	20.7328875506099	-31.4657751012199	0.115297160314220	YDL218W = -0.00335 + 0.13055 GAL4 + -0.12942 FAP7 + 0.16415 BAS1 + -0.08457 ASK10	YPL248C(GAL4)	YDL166C(FAP7)	YKR099W(BAS1)	YGR097W(ASK10)	-0.00335055708310239	0.130547149691660	-0.129420091789675	0.164149918360486	-0.0845700128543345
YDL219W(DTD1)	11.1293577024907	-18.2587154049814	0.697668402002899	YDL219W = -0.02878 + 0.11734 GAL80	YML051W(GAL80)	-0.0287750468201603	0.117337326545093
YDL220C(CDC13)	10.0234486352917	-16.0468972705834	1.40788903968479	YDL220C = -0.02025 + 0.04582 IFH1	YLR223C(IFH1)	-0.0202533918010877	0.0458246307755603
YDL221W(NA)	9.55529565443214	-13.1105913088643	0.874298712157292	YDL221W = -0.00888 + 0.16962 GAL4 + -0.12069 DAL80	YPL248C(GAL4)	YKR034W(DAL80)	-0.00887885572079519	0.169615852989003	-0.120689959609141
YDL222C(FMP45)	11.6869225700687	-19.3738451401373	0.72489061046195	YDL222C = -0.03259 + 0.07612 ABF1	YKL112W(ABF1)	-0.0325928997690864	0.0761222371079611
YDL223C(HBT1)	11.6512432578544	-17.3024865157088	0.812321580905207	YDL223C = -0.10051 + 0.2148 GAL80 + 0.10868 ABF1	YML051W(GAL80)	YKL112W(ABF1)	-0.100510482973495	0.214799307301942	0.108683369038596
YDL224C(WHI4)	15.6734217315147	-25.3468434630294	0.503373613339603	YDL224C = 0.00785 + -0.13978 GAT1 + 0.15172 ARG81	YFL021W(GAT1)	YML099C(ARG81)	0.00785308184533685	-0.13978215930092	0.151719357374155
YDL225W(SHS1)	11.6185841931580	-19.2371683863159	1.27151631043759	YDL225W = -0.01217 + 0.08359 GAL4	YPL248C(GAL4)	-0.0121706216204515	0.0835863079116511
YDL226C(GCS1)	13.0109794618817	-22.0219589237635	0.533936950290308	YDL226C = -0.02122 + 0.08913 GAL80	YML051W(GAL80)	-0.0212249508453686	0.0891329077264643
YDL227C(HO)	10.0298749635817	-14.0597499271633	1.20056759071211	YDL227C = -0.12414 + 0.22942 ABF1 + 0.24747 GCN4	YKL112W(ABF1)	YEL009C(GCN4)	-0.124143407056006	0.229419736535413	0.247468238897256
YDL228C(NA)	9.77977464533928	-15.5595492906786	1.61474160150412	YDL228C = -0.01507 + 0.08525 GAL4	YPL248C(GAL4)	-0.0150734403294211	0.0852532406755515
YDL229W(SSB1)	8.23771540295387	-12.4754308059077	1.71683791855089	YDL229W = 0.01789 + -0.03983 GAT1	YFL021W(GAT1)	0.017890173212548	-0.0398308550465472
YDL230W(PTP1)	12.5838383392943	-21.1676766785885	0.561657431360431	YDL230W = 0.02386 + -0.06572 DAL82	YNL314W(DAL82)	0.0238563444798517	-0.0657224829042661
YDL231C(BRE4)	8.10698704729066	-12.2139740945813	0.85276301026193	YDL231C = -0.03375 + 0.10333 DAL82	YNL314W(DAL82)	-0.0337506243158556	0.103331395692865
YDL232W(OST4)	18.5304404256600	-31.0608808513199	0.420052910501214	YDL232W = 0.0099 + -0.09785 FAP7 + 0.06694 CAD1	YDL166C(FAP7)	YDR423C(CAD1)	0.00990128594975626	-0.0978503445487094	0.0669442093804438
YDL233W(NA)	17.9418992713058	-29.8837985426115	0.342006315772216	YDL233W = 0.01607 + -0.04564 IFH1 + 0.10604 ACA1	YLR223C(IFH1)	YER045C(ACA1)	0.0160701853985743	-0.0456363796097863	0.106038805257917
YDL234C(GYP7)	16.3881958733087	-28.7763917466174	0.344735530117894	YDL234C = -0.03558 + 0.06087 FKH1	YIL131C(FKH1)	-0.0355757390347534	0.0608709815267131
YDL235C(YPD1)	13.8974892282678	-23.7949784565356	0.694471187897927	YDL235C = 0.01444 + -0.07367 GAL4	YPL248C(GAL4)	0.0144371834332106	-0.0736703195073795
YDL236W(PHO13)	11.7709491425535	-19.5418982851069	0.77462469134612	YDL236W = 0.04762 + -0.13622 DAL82	YNL314W(DAL82)	0.0476225493637025	-0.136222465136606
YDL237W(NA)	13.6634615103357	-23.3269230206715	0.704907384398943	YDL237W = 0.03493 + -0.10905 DAL82	YNL314W(DAL82)	0.0349324214397698	-0.109053112620098
YDL238C(GUD1)	17.6812689356379	-31.3625378712759	0.614102755856667	YDL238C = -0.01987 + 0.15435 CST6	YIL036W(CST6)	-0.0198676949110188	0.154350729727491
YDL239C(ADY3)	16.1166661298368	-28.2333322596737	0.462037405300457	YDL239C = 0.00751 + -0.03627 HAC1	YFL031W(HAC1)	0.00750578928309593	-0.0362679350432745
YDL240W(LRG1)	0.729071169702005	2.54185766059599	2.39023268765967	YDL240W = -0.06055 + 0.17863 DAL82	YNL314W(DAL82)	-0.0605452685871678	0.178634237952161
YDL241W(NA)	17.7413105599879	-31.4826211199759	0.666025282027252	YDL241W = 0.00173 + -0.13311 ACA1	YER045C(ACA1)	0.00172609588022058	-0.133113509564397
YDL242W(NA)	4.15903573046155	-4.3180714609231	1.84190037093269	YDL242W = -0.02948 + 0.1774 BYE1	YKL005C(BYE1)	-0.0294756410980513	0.177399677754456
YDL243C(AAD4)	13.9189898614639	-23.8379797229279	0.786543476846466	YDL243C = -0.0502 + 0.12503 BAS1	YKR099W(BAS1)	-0.0501992771676354	0.125030597836057
YDL244W(THI13)	15.6672282531996	-27.3344565063992	0.737496453295067	YDL244W = -0.04184 + 0.104 BAS1	YKR099W(BAS1)	-0.0418424665327918	0.104003318247103
YDL245C(HXT15)	8.79601730181347	-13.5920346036269	1.48928337344289	YDL245C = -0.02421 + 0.06105 HAP2	YGL237C(HAP2)	-0.0242105168007968	0.0610487851078029
YDL246C(SOR2)	19.5134099950689	-35.0268199901378	0.383991352331280	YDL246C = -0.04509 + 0.16949 HMS1	YOR032C(HMS1)	-0.0450875547814475	0.169489285196016
YDL247W(MPH2)	11.6971552609498	-17.3943105218996	0.976667794335032	YDL247W = -0.08948 + 0.11143 HAP2 + 0.13351 GAT3	YGL237C(HAP2)	YLR013W(GAT3)	-0.0894828563202167	0.111432581394641	0.133514107951219
YDL248W(COS7)	14.7171370526279	-25.4342741052557	0.781864547410198	YDL248W = 0.02202 + -0.0466 FKH1	YIL131C(FKH1)	0.0220157782284374	-0.0466043545265732
YDR001C(NTH1)	11.1164009529998	-18.2328019059995	1.15782409933146	YDR001C = -0.05862 + 0.1507 BAS1	YKR099W(BAS1)	-0.0586188792619211	0.150702907437859
YDR002W(YRB1)	9.3736007186957	-14.7472014373914	1.54003632163225	YDR002W = -0.02584 + 0.07126 HAP2	YGL237C(HAP2)	-0.0258393037064840	0.0712646202068371
YDR003W(RCR2)	15.371930930184	-26.743861860368	0.598756787752992	YDR003W = -0.0061 + 0.12601 ACA1	YER045C(ACA1)	-0.00609665591647885	0.126011978244295
YDR004W(RAD57)	11.7329970386607	-19.4659940773214	1.36153739256426	YDR004W = -0.01429 + 0.15271 CST6	YIL036W(CST6)	-0.0142868294367761	0.152713534164858
YDR005C(MAF1)	12.5574528241067	-21.1149056482134	0.621313035206369	YDR005C = -0.02386 + 0.06892 DAL82	YNL314W(DAL82)	-0.0238552675406509	0.068915615332587
YDR006C(SOK1)	23.6186407494054	-41.2372814988107	0.308670334672971	YDR006C = -0.07227 + 0.0921 FKH1 + 0.05438 CIN5	YIL131C(FKH1)	YOR028C(CIN5)	-0.0722679048614179	0.092095927841847	0.0543844521665909
YDR007W(TRP1)	18.3852578780818	-32.7705157561636	0.295650362685214	YDR007W = 0.0322 + -0.0884 DAL82	YNL314W(DAL82)	0.0322032727104300	-0.0883981603097206
YDR008C(NA)	15.8604272344612	-27.7208544689223	0.461772219919659	YDR008C = 0.01485 + -0.04173 FAP7	YDL166C(FAP7)	0.0148514390207924	-0.0417315788360758
YDR009W(GAL3)	27.1980474748887	-50.3960949497774	0.209928363382248	YDR009W = 0.00714 + -0.02873 MAC1	YMR021C(MAC1)	0.00714216665100057	-0.0287342077258425
YDR010C(NA)	21.7645386555915	-39.529077311183	0.159096868671112	YDR010C = -0.01331 + 0.03067 CAD1	YDR423C(CAD1)	-0.0133100352440316	0.0306656505931862
YDR011W(SNQ2)	14.5428083534935	-25.085616706987	0.558861184988813	YDR011W = 0.02667 + -0.05697 CHA4	YLR098C(CHA4)	0.0266724212345178	-0.0569671857459586
YDR012W(RPL4B)	12.1329742578236	-20.2659485156471	1.25825818399849	YDR012W = 0.05358 + -0.14067 BAS1	YKR099W(BAS1)	0.0535774361371025	-0.140665545594264
YDR013W(PSF1)	18.6080856078219	-33.2161712156438	0.861271336964388	YDR013W = -0.05321 + 0.13609 BAS1	YKR099W(BAS1)	-0.0532066694064479	0.136092089008736
YDR014W(RAD61)	17.5450302858682	-31.0900605717365	0.704605992590231	YDR014W = 0.0114 + -0.04616 ARG81	YML099C(ARG81)	0.0113972865900087	-0.0461636143616738
YDR015C(NA)	18.8979009632009	-33.7958019264018	0.279040668832703	YDR015C = 0.00898 + -0.02616 ABF1	YKL112W(ABF1)	0.00898369039406698	-0.0261574100509059
YDR016C(DAD1)	13.8607440887161	-23.7214881774321	0.513072735288224	YDR016C = 0.0107 + -0.04743 GAL4	YPL248C(GAL4)	0.0106959701155441	-0.0474309350175682
YDR017C(KCS1)	12.3810952888069	-20.7621905776139	0.66604818205577	YDR017C = -0.0056 + 0.13346 GLN3	YER040W(GLN3)	-0.00560284722506458	0.133463539270687
YDR018C(NA)	13.4871228421095	-22.9742456842189	0.775447779528585	YDR018C = -0.04103 + 0.10065 BAS1	YKR099W(BAS1)	-0.0410282573855750	0.100652255717626
YDR019C(GCV1)	7.22506715982348	-10.4501343196470	1.35544781870256	YDR019C = -0.05647 + 0.22959 HMS1	YOR032C(HMS1)	-0.0564679008067396	0.229593990025461
YDR020C(NA)	15.3710200537667	-26.7420401075333	0.561134459794386	YDR020C = -0.03668 + 0.11014 DAL82	YNL314W(DAL82)	-0.0366772669126727	0.110140608170548
YDR021W(FAL1)	-0.275451357232327	4.55090271446465	3.86547061840965	YDR021W = 0.06476 + -0.2223 GAL80	YML051W(GAL80)	0.0647629695247165	-0.222302434123551
YDR022C(CIS1)	10.8279731101068	-17.6559462202135	1.03775918470953	YDR022C = -0.04416 + 0.09969 FKH1	YIL131C(FKH1)	-0.0441644594618748	0.099686577241961
YDR023W(SES1)	7.81053212444947	-11.6210642488989	1.30447715774739	YDR023W = 0.00941 + -0.08695 HIR1	YBL008W(HIR1)	0.00941358549263782	-0.0869543800604417
YDR024W(FYV1)	21.2654791679570	-36.530958335914	0.245718405357622	YDR024W = -0.07462 + 0.09648 HAL9 + 0.13705 HMS1	YOL089C(HAL9)	YOR032C(HMS1)	-0.0746216047605422	0.0964787204621072	0.137045234493878
YDR025W(RPS11A)	9.43022827592206	-14.8604565518441	1.49105775381987	YDR025W = 0.01094 + -0.02028 ASH1	YKL185W(ASH1)	0.0109387815954437	-0.0202752997156787
YDR026C(NA)	17.7362499237635	-29.472499847527	0.449347934353213	YDR026C = -0.00802 + 0.19889 GAL4 + -0.10901 INO2	YPL248C(GAL4)	YDR123C(INO2)	-0.00801665829298592	0.198888157654272	-0.109007733239800
YDR027C(VPS54)	9.14895975982176	-10.2979195196435	0.733991810582298	YDR027C = 0.05074 + 0.42172 CST6 + -0.10258 IFH1 + -0.14936 INO2	YIL036W(CST6)	YLR223C(IFH1)	YDR123C(INO2)	0.0507432733017557	0.421717650230699	-0.102575655974626	-0.149356638601779
YDR028C(REG1)	12.6679399778842	-19.3358799557684	0.636705773968969	YDR028C = 0.00289 + 0.12161 GAL4 + -0.09042 INO2	YPL248C(GAL4)	YDR123C(INO2)	0.00289077049534332	0.121612264596661	-0.0904179969228007
YDR029W(NA)	13.2811261811795	-22.5622523623590	0.81290224596178	YDR029W = 0.00616 + -0.06009 HIR1	YBL008W(HIR1)	0.00616326592464885	-0.0600925690586552
YDR030C(RAD28)	20.000558310863	-34.001116621726	0.791968121332764	YDR030C = -0.00583 + 0.10966 ABF1 + -0.09312 FAP7	YKL112W(ABF1)	YDL166C(FAP7)	-0.00582826454423016	0.109655413592998	-0.0931153902013639
YDR031W(NA)	10.6688039628698	-17.3376079257396	0.736909695017447	YDR031W = -0.01127 + 0.04245 CRZ1	YNL027W(CRZ1)	-0.0112676558770713	0.0424484433249238
YDR032C(PST2)	14.4760300323271	-20.9520600646543	0.74068070227885	YDR032C = 0.05216 + -0.18436 DAL82 + 0.14743 CAD1 + -0.11942 MAC1	YNL314W(DAL82)	YDR423C(CAD1)	YMR021C(MAC1)	0.0521623588548174	-0.184364220075310	0.147426090770172	-0.119423125294655
YDR033W(MRH1)	9.2789932671465	-6.55798653429302	0.426093879322052	YDR033W = -0.43396 + 0.52924 ABF1 + 0.90536 GCN4 + 0.21806 CAD1 + 0.2132 FKH1 + -0.18254 DAL82	YKL112W(ABF1)	YEL009C(GCN4)	YDR423C(CAD1)	YIL131C(FKH1)	YNL314W(DAL82)	-0.433961805698645	0.529238876782654	0.905356952881327	0.218060454546088	0.213196155947666	-0.182538433145623
YDR034C(LYS14)	19.8832236542819	-33.7664473085638	0.415893676300039	YDR034C = 0.01004 + -0.09007 MAC1 + 0.06114 FZF1	YMR021C(MAC1)	YGL254W(FZF1)	0.0100370933074245	-0.090072811006404	0.0611409584039732
YDR035W(ARO3)	18.3651826784735	-30.7303653569469	0.275734157031387	YDR035W = -0.01463 + 0.12434 ABF1 + -0.09284 DAT1	YKL112W(ABF1)	YML113W(DAT1)	-0.0146276363668884	0.124340185594986	-0.0928411406863942
YDR036C(EHD3)	18.5278195564541	-33.0556391129082	0.606666208703448	YDR036C = 0.02242 + -0.0645 MAC1	YMR021C(MAC1)	0.0224203248107607	-0.0645017339392143
YDR037W(KRS1)	7.45848077219438	-10.9169615443888	2.54629355186448	YDR037W = 0.03882 + -0.1103 MAC1	YMR021C(MAC1)	0.0388214117926801	-0.110296552717665
YDR038C(ENA5)	17.2044263062266	-30.4088526124532	0.320933964695409	YDR038C = 0.03546 + -0.10318 DAL82	YNL314W(DAL82)	0.0354608457997144	-0.103183380685457
YDR039C(ENA2)	10.4326602875358	-16.8653205750715	0.589979155295642	YDR039C = -0.02376 + 0.04414 CIN5	YOR028C(CIN5)	-0.0237564922419003	0.0441416494242307
YDR040C(ENA1)	14.5158777203374	-25.0317554406748	0.47563459761331	YDR040C = -0.01051 + 0.17062 AFT2	YPL202C(AFT2)	-0.010513414549061	0.170617588942955
YDR041W(RSM10)	21.8430387018655	-39.6860774037311	0.245519433795746	YDR041W = 0.02361 + -0.07989 DAL82	YNL314W(DAL82)	0.0236089998639299	-0.0798893754598789
YDR042C(NA)	15.0830763332150	-26.1661526664299	1.19411126003423	YDR042C = -0.01746 + 0.10266 GAL4	YPL248C(GAL4)	-0.0174629926339692	0.102656417637524
YDR043C(NRG1)	11.7860649691055	-19.5721299382111	0.568715736415558	YDR043C = 0.0155 + -0.02729 IFH1	YLR223C(IFH1)	0.0155012229359428	-0.0272947275498458
YDR044W(HEM13)	11.3987840002205	-16.7975680004411	1.10682744849928	YDR044W = -0.02447 + -0.33814 INO2 + 0.67735 ECM22	YDR123C(INO2)	YLR228C(ECM22)	-0.0244668311985951	-0.338137479783478	0.67734822591385
YDR045C(RPC11)	9.49825158951434	-14.9965031790287	1.02778913982767	YDR045C = 0.01858 + -0.0572 FAP7	YDL166C(FAP7)	0.0185786331017123	-0.0571981479826337
YDR046C(BAP3)	12.7413474965504	-21.4826949931008	0.749642561147736	YDR046C = -0.00382 + 0.10054 AFT2	YPL202C(AFT2)	-0.00381657085776886	0.100535814576600
YDR047W(HEM12)	8.09495879991389	-12.1899175998278	1.77686840687961	YDR047W = 0.02396 + -0.06412 MAC1	YMR021C(MAC1)	0.0239575024989954	-0.0641242784142082
YDR048C(NA)	12.5258578691200	-21.0517157382399	1.06778376999621	YDR048C = -0.0088 + 0.06189 GAL4	YPL248C(GAL4)	-0.00879870016613506	0.0618942385391269
YDR049W(NA)	12.0659736308922	-20.1319472617844	0.975836472076867	YDR049W = 0.02607 + -0.06902 MAC1	YMR021C(MAC1)	0.0260723745592177	-0.0690242076343309
YDR050C(TPI1)	12.7103707046168	-21.4207414092335	1.31432494306866	YDR050C = 0.01656 + -0.04324 GAT1	YFL021W(GAT1)	0.016559792008015	-0.0432391384563291
YDR051C(NA)	10.4141474929135	-16.8282949858269	1.48259830979745	YDR051C = 0.02483 + -0.06665 MAC1	YMR021C(MAC1)	0.0248325407359523	-0.0666470703350919
YDR052C(DBF4)	9.25640297829205	-12.5128059565841	0.94869962737986	YDR052C = 0.013 + -0.26785 GZF3 + 0.27413 HIR3	YJL110C(GZF3)	YJR140C(HIR3)	0.0129951695106518	-0.267852508594905	0.274132381290486
YDR053W(NA)	11.4755711310841	-18.9511422621682	0.505779773704937	YDR053W = -0.03002 + 0.11154 HMS1	YOR032C(HMS1)	-0.0300184825278881	0.111536481122399
YDR054C(CDC34)	18.2142848320802	-32.4285696641603	0.405323933214591	YDR054C = -0.01539 + 0.03768 ABF1	YKL112W(ABF1)	-0.0153901924070430	0.0376750584026745
YDR055W(PST1)	-1.70144351195471	9.40288702390941	4.54291507876643	YDR055W = -0.05287 + 0.38024 FAP7 + -0.29057 ARG81	YDL166C(FAP7)	YML099C(ARG81)	-0.0528728602720169	0.380243134390488	-0.290569485360213
YDR056C(NA)	15.4660122882489	-26.9320245764977	0.498045450377824	YDR056C = -0.03356 + 0.08006 HAL9	YOL089C(HAL9)	-0.03356313357658	0.0800562311120528
YDR057W(YOS9)	15.5694235446622	-27.1388470893243	0.684379224989523	YDR057W = 0.02435 + -0.09849 GAL80	YML051W(GAL80)	0.0243463780350087	-0.098493187655678
YDR058C(TGL2)	12.3134166345486	-20.6268332690973	1.80070078545121	YDR058C = -0.03052 + 0.0799 CAD1	YDR423C(CAD1)	-0.0305205192176985	0.0799026628335885
YDR059C(UBC5)	12.3364438927826	-20.6728877855652	0.644809942920537	YDR059C = 0.0356 + -0.11338 DAL82	YNL314W(DAL82)	0.0355999945225768	-0.113377863124693
YDR060W(MAK21)	12.6756949612262	-17.3513899224525	0.97843552916347	YDR060W = 0.14343 + -0.22605 AFT2 + -0.23784 BAS1 + -0.0811 FKH1	YPL202C(AFT2)	YKR099W(BAS1)	YIL131C(FKH1)	0.143430718911544	-0.226045283234652	-0.237844747985105	-0.0810969893934848
YDR061W(NA)	21.5851920467022	-37.1703840934044	0.116139908732630	YDR061W = 0.06368 + -0.13434 GAL80 + -0.07374 DAT1	YML051W(GAL80)	YML113W(DAT1)	0.0636780302629028	-0.134337021836089	-0.0737373180839579
YDR062W(LCB2)	12.0786171812764	-20.1572343625528	0.77928212635939	YDR062W = 0.02458 + -0.05005 IFH1	YLR223C(IFH1)	0.0245753431644097	-0.0500544529661669
YDR063W(NA)	14.3458095332036	-24.6916190664071	0.48207415787493	YDR063W = 0.02789 + -0.09151 DAL82	YNL314W(DAL82)	0.0278882428172107	-0.0915145781772907
YDR064W(RPS13)	13.6649531172658	-23.3299062345317	0.801036466893897	YDR064W = 0.03956 + -0.11158 DAL82	YNL314W(DAL82)	0.0395601400377890	-0.111580247470465
YDR065W(NA)	20.0023262599220	-36.0046525198441	0.646498644976335	YDR065W = 0.00319 + -0.12485 AFT2	YPL202C(AFT2)	0.00319042511591845	-0.124853586362509
YDR066C(NA)	6.13358553924881	-6.26717107849762	1.01477940423178	YDR066C = -0.05213 + 0.34637 GAL80 + -0.07293 IFH1	YML051W(GAL80)	YLR223C(IFH1)	-0.0521267587663119	0.346368870854420	-0.0729265764209748
YDR067C(NA)	4.15747634116788	-4.31495268233577	1.25081092032000	YDR067C = -0.04323 + 0.11652 DAL82	YNL314W(DAL82)	-0.0432268277212659	0.116518975288037
YDR068W(DOS2)	8.4306922745764	-12.8613845491528	0.91541904280091	YDR068W = -0.03517 + 0.10764 DAL82	YNL314W(DAL82)	-0.035167846609355	0.107638071486114
YDR069C(DOA4)	10.5481472016580	-17.0962944033161	0.915989465920372	YDR069C = -0.0103 + 0.04899 GAL4	YPL248C(GAL4)	-0.0102959341481349	0.0489863471742157
YDR070C(FMP16)	6.17794774216822	-8.35589548433644	1.44675972935539	YDR070C = -0.06061 + 0.22968 HMS1	YOR032C(HMS1)	-0.0606095145891437	0.229680380381087
YDR071C(PAA1)	8.07645338751096	-12.1529067750219	1.15939080195576	YDR071C = -0.02319 + 0.0544 HAP2	YGL237C(HAP2)	-0.0231921014874415	0.0544042564974099
YDR072C(IPT1)	-5.2128401244425	14.425680248885	4.52716469704415	YDR072C = -0.07794 + 0.21697 DAL82	YNL314W(DAL82)	-0.0779353267342341	0.216973623949783
YDR073W(SNF11)	10.3878241908482	-16.7756483816963	0.655291032758264	YDR073W = -0.02374 + 0.04927 HAL9	YOL089C(HAL9)	-0.0237394170224377	0.0492695882559214
YDR074W(TPS2)	12.0378946469823	-18.0757892939646	0.634028875720129	YDR074W = -0.04426 + 0.17017 HAP2 + -0.08228 GAT1	YGL237C(HAP2)	YFL021W(GAT1)	-0.0442578803926168	0.170167821225008	-0.0822818421320694
YDR075W(PPH3)	10.9476403897381	-17.8952807794762	0.711524032238567	YDR075W = -0.00147 + 0.08406 GCR1	YPL075W(GCR1)	-0.00147405402195698	0.0840620906347608
YDR076W(RAD55)	11.6096202729347	-17.2192405458693	0.430092099750001	YDR076W = -0.01314 + 0.21363 GAL4 + -0.1341 CRZ1	YPL248C(GAL4)	YNL027W(CRZ1)	-0.0131406988244725	0.213631821137439	-0.134095412804543
YDR077W(SED1)	7.62617874449331	-9.25235748898663	0.752693370332479	YDR077W = 0.06124 + -0.20718 ASK10 + 0.12389 HAP5	YGR097W(ASK10)	YOR358W(HAP5)	0.0612406094390203	-0.207180263279374	0.123888711068841
YDR078C(SHU2)	17.6402919172087	-31.2805838344174	0.367229627495434	YDR078C = -0.00866 + 0.0623 HIR1	YBL008W(HIR1)	-0.0086645395314478	0.0622980244024424
YDR079W(PET100)	26.5111873352918	-45.0223746705837	0.0400332790617945	YDR079W = 0.00193 + -0.15927 ACA1 + 0.22971 KSS1 + -0.1603 EDS1	YER045C(ACA1)	YGR040W(KSS1)	YBR033W(EDS1)	0.00193087689414523	-0.159274982659425	0.229707446994663	-0.160299868540487
YDR080W(VPS41)	13.2689769469200	-22.5379538938399	0.981587998168733	YDR080W = 0.0127 + -0.04158 MAC1	YMR021C(MAC1)	0.0126982594364675	-0.0415808692319914
YDR081C(PDC2)	18.8615891099632	-33.7231782199265	0.273791984132909	YDR081C = 0.00411 + -0.13365 AFT2	YPL202C(AFT2)	0.00411348960324725	-0.133647476853788
YDR082W(STN1)	20.568589534496	-35.137179068992	0.354800641967827	YDR082W = 0.01219 + -0.09227 FAP7 + 0.09238 HIR3	YDL166C(FAP7)	YJR140C(HIR3)	0.0121868950097176	-0.0922655587151884	0.0923802541942687
YDR083W(RRP8)	12.7731505440782	-21.5463010881564	1.18625661286342	YDR083W = 0.00946 + -0.20364 AFT2	YPL202C(AFT2)	0.00946085320383994	-0.20364282819458
YDR084C(TVP23)	18.6614580461762	-25.3229160923525	0.0923277758394127	YDR084C = 0.01794 + -0.06102 FAP7 + 0.22194 KSS1 + -0.15343 GAL4 + -0.14782 GCR2 + 0.09741 HIR3	YDL166C(FAP7)	YGR040W(KSS1)	YPL248C(GAL4)	YNL199C(GCR2)	YJR140C(HIR3)	0.0179372204290502	-0.0610159851546402	0.221943800886713	-0.153429088164290	-0.147819532827559	0.0974137752042628
YDR085C(AFR1)	11.5666913726345	-19.133382745269	1.42604240833159	YDR085C = -0.00051 + -0.38938 AFT2	YPL202C(AFT2)	-0.000505907075340353	-0.389375087172049
YDR086C(SSS1)	10.9643814496420	-17.9287628992839	1.44769398866859	YDR086C = 0.03532 + -0.09033 FAP7	YDL166C(FAP7)	0.0353247603882682	-0.0903292574396153
YDR087C(RRP1)	11.8543532932741	-19.7087065865482	0.816109024987711	YDR087C = 0.04741 + -0.18575 HMS1	YOR032C(HMS1)	0.0474125127186265	-0.185745407114559
YDR088C(SLU7)	13.9670670917682	-23.9341341835364	0.927713298205743	YDR088C = 0.02236 + -0.06281 MAC1	YMR021C(MAC1)	0.0223647211915333	-0.062808146948567
YDR089W(NA)	9.6847984958509	-13.3695969917018	2.27547532988417	YDR089W = 0.04339 + 0.27484 CST6 + -0.24303 HMS1	YIL036W(CST6)	YOR032C(HMS1)	0.0433926231333822	0.274842226845837	-0.243032771884256
YDR090C(NA)	11.8774525269025	-19.7549050538049	0.66491358964252	YDR090C = -0.03113 + 0.12577 GAL80	YML051W(GAL80)	-0.0311317749693302	0.125765960271037
YDR091C(RLI1)	7.51083059477112	-11.0216611895422	0.842030201711312	YDR091C = 0.03979 + -0.14949 HMS1	YOR032C(HMS1)	0.039790620720902	-0.149487256263667
YDR092W(UBC13)	12.9131437320367	-21.8262874640733	0.958536351454054	YDR092W = 0.00537 + -0.12484 AFT2	YPL202C(AFT2)	0.00537447355074565	-0.124839151011524
YDR093W(DNF2)	11.6571947714406	-19.3143895428813	1.15894734836006	YDR093W = 0.00986 + -0.08877 HIR1	YBL008W(HIR1)	0.00985646184423154	-0.0887650872702114
YDR094W(NA)	14.5360321625749	-25.0720643251498	0.634750053821276	YDR094W = 0.02728 + -0.08754 HAC1	YFL031W(HAC1)	0.0272761394632274	-0.0875398378328726
YDR095C(NA)	15.6257216169180	-25.2514432338361	0.620466157650453	YDR095C = -0.04228 + 0.19003 BAS1 + -0.08258 MAC1	YKR099W(BAS1)	YMR021C(MAC1)	-0.0422771461905301	0.190027660090684	-0.0825781021255086
YDR096W(GIS1)	11.3782416120766	-18.7564832241533	1.24730534967529	YDR096W = 0.01596 + -0.04244 GAT1	YFL021W(GAT1)	0.0159648520150659	-0.0424420232035786
YDR097C(MSH6)	2.41764064088042	-0.835281281760833	4.62976498789634	YDR097C = -0.1141 + 0.22743 CIN5	YOR028C(CIN5)	-0.114104805540558	0.227434646298924
YDR098C(GRX3)	8.07303519901171	-12.1460703980234	0.81238946198248	YDR098C = -0.02049 + 0.08199 GAL80	YML051W(GAL80)	-0.0204879169717772	0.0819888861319388
YDR099W(BMH2)	10.4492675790164	-16.8985351580327	1.18610904938641	YDR099W = 0.01517 + -0.04517 GAT1	YFL021W(GAT1)	0.0151689091531663	-0.0451669699228459
YDR100W(TVP15)	12.6876009509626	-21.3752019019252	0.52883742327435	YDR100W = 0.00511 + -0.07368 ACA1	YER045C(ACA1)	0.00510739779914056	-0.0736830867872847
YDR101C(ARX1)	6.11247890325189	-8.22495780650377	1.62220883951514	YDR101C = 0.03028 + -0.25537 CST6	YIL036W(CST6)	0.0302750760403792	-0.255371789386199
YDR102C(NA)	14.630815109197	-25.261630218394	0.681631141317616	YDR102C = 0.01594 + -0.05206 FAP7	YDL166C(FAP7)	0.0159436197816192	-0.0520643354526025
YDR103W(STE5)	14.4315537781913	-24.8631075563826	0.906907283978148	YDR103W = 0.04346 + -0.12971 DAL82	YNL314W(DAL82)	0.0434588550359459	-0.129705254662926
YDR104C(SPO71)	21.2670973750597	-38.5341947501194	0.212258253655283	YDR104C = 0.02966 + -0.07196 BAS1	YKR099W(BAS1)	0.0296570913256199	-0.0719632569574257
YDR105C(TMS1)	13.6702476515062	-23.3404953030124	0.385308814478459	YDR105C = 0.0395 + -0.11484 DAL82	YNL314W(DAL82)	0.039497941444441	-0.114835623658816
YDR106W(ARP10)	22.8324317393884	-39.6648634787768	0.52244480473438	YDR106W = -0.0574 + 0.09418 HIR1 + 0.10139 ASK10	YBL008W(HIR1)	YGR097W(ASK10)	-0.0573953988845119	0.094181983059693	0.101386624871678
YDR107C(NA)	11.8771139812086	-19.7542279624173	0.464286856520068	YDR107C = 0.05284 + -0.14561 DAL82	YNL314W(DAL82)	0.0528421408322482	-0.145608177923528
YDR108W(GSG1)	17.7035107085801	-31.4070214171603	0.568631746504024	YDR108W = 0.01766 + -0.04893 FAP7	YDL166C(FAP7)	0.0176553839504754	-0.048934444750733
YDR109C(NA)	16.7521425064858	-29.5042850129716	0.451915530267026	YDR109C = 0.03204 + -0.07766 HAL9	YOL089C(HAL9)	0.032039934221708	-0.0776616466019241
YDR110W(FOB1)	19.5962880450146	-35.1925760900292	0.447694692478067	YDR110W = 0.01229 + -0.05337 BYE1	YKL005C(BYE1)	0.0122884449904396	-0.0533700325655385
YDR111C(ALT2)	16.3189685068356	-28.6379370136713	0.312353687458181	YDR111C = -5e-04 + -0.08235 AFT2	YPL202C(AFT2)	-0.000500590703741938	-0.0823524824533534
YDR112W(NA)	15.6792072236668	-27.3584144473337	0.419020029245976	YDR112W = 0.03092 + -0.09313 DAL82	YNL314W(DAL82)	0.0309190033446791	-0.093127685833275
YDR113C(PDS1)	14.7320187811997	-25.4640375623993	0.96696169202648	YDR113C = -0.04702 + 0.10449 CIN5	YOR028C(CIN5)	-0.0470242186391398	0.104489614029098
YDR114C(NA)	9.66070229900179	-15.3214045980036	0.805758039464094	YDR114C = -0.01871 + 0.06933 GAL80	YML051W(GAL80)	-0.0187137742732713	0.0693325012577893
YDR115W(NA)	5.84413985053596	-7.68827970107191	1.51426850236210	YDR115W = 0.02913 + -0.07597 MAC1	YMR021C(MAC1)	0.0291314575903084	-0.0759657452761059
YDR116C(MRPL1)	12.2086250694381	-20.4172501388763	0.903717029472783	YDR116C = 0.01446 + -0.04405 INO2	YDR123C(INO2)	0.0144647221476713	-0.0440451238597593
YDR117C(NA)	7.60704696813518	-11.2140939362704	1.26469138653276	YDR117C = -0.03819 + 0.08062 CIN5	YOR028C(CIN5)	-0.0381886642488319	0.0806191247046578
YDR118W(APC4)	10.7932079321864	-15.5864158643728	0.5281352911906	YDR118W = -0.01173 + 0.23235 GAL4 + -0.16534 CRZ1	YPL248C(GAL4)	YNL027W(CRZ1)	-0.0117334900696320	0.232354400298908	-0.165344766178646
YDR119W(NA)	9.72310040861532	-15.4462008172306	1.16608207143985	YDR119W = 0.07007 + -0.13462 ASK10	YGR097W(ASK10)	0.0700669494054807	-0.134622026621397
YDR120C(TRM1)	5.83493148648477	-7.66986297296955	2.24765469982440	YDR120C = 0.03332 + -0.0514 IFH1	YLR223C(IFH1)	0.0333204118102738	-0.0514032838183153
YDR121W(DPB4)	2.60623999809943	0.78752000380114	2.09270240915016	YDR121W = -0.00664 + -0.2568 CAD1 + 0.26072 DAT1	YDR423C(CAD1)	YML113W(DAT1)	-0.00663876593706429	-0.256798848201349	0.260715475257137
YDR122W(KIN1)	8.43689560043746	-12.8737912008749	2.40725103927119	YDR122W = -0.02136 + 0.09984 GAL4	YPL248C(GAL4)	-0.0213562044536886	0.0998421657557418
YDR123C(INO2)	5.14738127522138	-6.29476255044276	2.78268268708011	YDR123C = 0.01403 + -0.0721 INO2	YDR123C(INO2)	0.0140279283615431	-0.0720991848535534
YDR124W(NA)	17.6441483027907	-29.2882966055813	0.655826198265579	YDR124W = -0.02296 + -0.51215 AFT2 + 0.13344 GAL4	YPL202C(AFT2)	YPL248C(GAL4)	-0.0229578502494333	-0.51214764839666	0.13344435282898
YDR125C(ECM18)	5.64626994389576	-7.29253988779153	1.49017575342664	YDR125C = -0.00188 + -0.20804 AFT2	YPL202C(AFT2)	-0.00188416747632293	-0.208042742037615
YDR126W(SWF1)	15.0828020229484	-26.1656040458969	0.709302837247755	YDR126W = -0.0269 + 0.0986 GAL80	YML051W(GAL80)	-0.0268975326338370	0.0986010029079
YDR127W(ARO1)	10.1924864074399	-16.3849728148798	1.77574278424231	YDR127W = -0.04874 + 0.09055 CIN5	YOR028C(CIN5)	-0.0487388264198081	0.0905491484381172
YDR128W(NA)	19.8478585703275	-35.695717140655	0.451531389983054	YDR128W = -0.02214 + 0.05107 FKH1	YIL131C(FKH1)	-0.0221426249230090	0.0510664752509108
YDR129C(SAC6)	17.4803937236873	-30.9607874473745	0.376480074540862	YDR129C = -0.00083 + -0.12266 GLN3	YER040W(GLN3)	-0.000830728631416415	-0.122658884608999
YDR130C(FIN1)	20.5512353685445	-37.1024707370891	0.234421125435878	YDR130C = 0.03975 + -0.09099 BAS1	YKR099W(BAS1)	0.0397468271940314	-0.0909874310465292
YDR131C(NA)	20.4116359617811	-36.8232719235621	0.234041073112152	YDR131C = 0.03475 + -0.10149 DAL82	YNL314W(DAL82)	0.0347517215650044	-0.101485228636534
YDR132C(NA)	24.5724302200208	-45.1448604400416	0.161237613632188	YDR132C = 0.00861 + -0.1123 CST6	YIL036W(CST6)	0.00861118764222404	-0.112304429456759
YDR133C(NA)	6.19901090416933	-8.39802180833867	1.83350562510755	YDR133C = 0.07056 + -0.14831 FKH1	YIL131C(FKH1)	0.0705593154994435	-0.148313771413975
YDR134C(NA)	7.15304876008626	-10.3060975201725	0.850015775021747	YDR134C = 0.05804 + -0.15333 DAL82	YNL314W(DAL82)	0.0580370482692351	-0.153328803804145
YDR135C(YCF1)	0.506338784448244	2.98732243110351	6.05708010569546	YDR135C = 0.07656 + -0.20228 MAC1	YMR021C(MAC1)	0.0765649494234655	-0.202284566095158
YDR136C(VPS61)	19.5645983646605	-35.1291967293211	0.517359750177118	YDR136C = 0.01601 + -0.12863 CST6	YIL036W(CST6)	0.0160105136612075	-0.128628190306393
YDR137W(RGP1)	15.2119911501261	-26.4239823002522	0.52605639050986	YDR137W = 0.02733 + -0.08063 DAL82	YNL314W(DAL82)	0.0273267245630250	-0.0806292455402953
YDR138W(HPR1)	15.6231450548589	-25.2462901097179	0.767458473513117	YDR138W = -0.02469 + 0.18912 DAL82 + -0.14669 HAC1	YNL314W(DAL82)	YFL031W(HAC1)	-0.0246936502877586	0.189120297971417	-0.146693814519451
YDR139C(RUB1)	1.37486766989016	1.25026466021968	3.25378158178325	YDR139C = 0.01753 + -0.05892 GAT1	YFL021W(GAT1)	0.017532205101188	-0.0589164094978363
YDR140W(MTQ2)	11.8290851991148	-19.6581703982296	0.763464362392564	YDR140W = -0.03649 + 0.11238 DAL82	YNL314W(DAL82)	-0.036494478493973	0.112383514492894
YDR141C(DOP1)	7.56093306348504	-5.12186612697008	1.31566582821221	YDR141C = 0.22515 + -0.24778 HIR1 + -0.52483 ASK10 + 0.26523 GAT3 + -0.11905 CAD1	YBL008W(HIR1)	YGR097W(ASK10)	YLR013W(GAT3)	YDR423C(CAD1)	0.225147195716489	-0.247777203980375	-0.524826653838744	0.265233435313865	-0.119052115535998
YDR142C(PEX7)	21.0216463868046	-36.0432927736092	0.355658696621217	YDR142C = -0.00199 + 0.09204 GAL4 + -0.06025 INO2	YPL248C(GAL4)	YDR123C(INO2)	-0.00199311446748682	0.0920363143184135	-0.0602458853972576
YDR143C(SAN1)	7.94316054516704	-11.8863210903341	1.04527129564067	YDR143C = 0.00962 + -0.01947 ASH1	YKL185W(ASH1)	0.00961696484118327	-0.0194706236849991
YDR144C(MKC7)	13.3557099278747	-22.7114198557495	0.744567136177433	YDR144C = 0.0531 + -0.14927 DAL82	YNL314W(DAL82)	0.0530987315472326	-0.149273013161034
YDR145W(TAF12)	9.46403956841757	-14.9280791368351	0.615894485941942	YDR145W = 0.02213 + -0.04676 FZF1	YGL254W(FZF1)	0.0221290834483998	-0.0467569687772098
YDR146C(SWI5)	9.75213091904626	-13.5042618380925	1.01272062688033	YDR146C = 0.03857 + -0.2419 FZF1 + 0.1701 DAT1	YGL254W(FZF1)	YML113W(DAT1)	0.0385699504846951	-0.241896075592393	0.170098028236161
YDR147W(EKI1)	16.6226362645197	-29.2452725290394	0.331859149185579	YDR147W = 0.02549 + -0.08133 HAC1	YFL031W(HAC1)	0.0254888823602913	-0.0813270384113617
YDR148C(KGD2)	14.3332521274128	-24.6665042548255	0.960775635072073	YDR148C = -0.03081 + 0.1105 GAL80	YML051W(GAL80)	-0.0308126961305156	0.110499472937961
YDR149C(NA)	5.34787336899698	-6.69574673799396	1.70146912582123	YDR149C = 0.04861 + -0.10502 FZF1	YGL254W(FZF1)	0.0486073828271821	-0.105019039656830
YDR150W(NUM1)	18.9167183082927	-31.8334366165854	0.161310887889825	YDR150W = 0.0204 + -0.12671 DAT1 + 0.0913 ABF1	YML113W(DAT1)	YKL112W(ABF1)	0.0203983991391158	-0.126706928409061	0.0913033532105311
YDR151C(CTH1)	12.2647897705569	-20.5295795411139	0.660787885787744	YDR151C = -0.04448 + 0.08259 CIN5	YOR028C(CIN5)	-0.0444774332378452	0.0825929501624727
YDR152W(GIR2)	16.2251690430329	-28.4503380860659	0.96296650222714	YDR152W = 0.00742 + -0.15024 AFT2	YPL202C(AFT2)	0.00741505475402123	-0.150235575344795
YDR153C(ENT5)	6.20464799944943	-8.40929599889886	1.73931499816218	YDR153C = -0.04029 + 0.07828 CIN5	YOR028C(CIN5)	-0.0402883798876754	0.0782822580504518
YDR154C(NA)	19.0649836836888	-34.1299673673777	0.345372987580947	YDR154C = 0.02669 + -0.07183 DAL82	YNL314W(DAL82)	0.0266930204990545	-0.07183070800683
YDR155C(CPR1)	6.4390764899744	-8.87815297994880	1.01285472945780	YDR155C = 0.05238 + -0.15441 DAL82	YNL314W(DAL82)	0.0523845826062294	-0.154409906663730
YDR156W(RPA14)	9.52559666675752	-11.0511933335150	0.681160103625473	YDR156W = -0.00098 + 0.11332 MAC1 + -0.21688 HAP2 + 0.15808 GZF3	YMR021C(MAC1)	YGL237C(HAP2)	YJL110C(GZF3)	-0.00098436965152216	0.113316418907757	-0.216876153486545	0.158077315642613
YDR157W(NA)	16.0056786022461	-26.0113572044922	0.562487116999663	YDR157W = 0.01301 + -0.10687 FAP7 + 0.10784 HIR3	YDL166C(FAP7)	YJR140C(HIR3)	0.0130092602122472	-0.106865725034260	0.107838236715201
YDR158W(HOM2)	16.9576134356555	-29.9152268713109	0.470875187812477	YDR158W = 0.04111 + -0.11488 DAL82	YNL314W(DAL82)	0.0411119905159837	-0.114882921654873
YDR159W(SAC3)	25.8474904506621	-47.6949809013241	0.139791417325283	YDR159W = 0.00869 + -0.02955 DAL82	YNL314W(DAL82)	0.00869304763523763	-0.0295514989329267
YDR160W(SSY1)	17.0227721053496	-30.0455442106992	0.397044598865229	YDR160W = 0.01413 + -0.03561 MAC1	YMR021C(MAC1)	0.0141251439613410	-0.0356081807688181
YDR161W(NA)	12.1252464073744	-20.2504928147488	0.687460363329545	YDR161W = 0.02304 + -0.19764 CST6	YIL036W(CST6)	0.0230421974862504	-0.197635052533894
YDR162C(NBP2)	12.5770659258061	-19.1541318516121	0.47116063051959	YDR162C = 0.16138 + -0.24144 ASK10 + -0.16812 GZF3	YGR097W(ASK10)	YJL110C(GZF3)	0.161382009930162	-0.241440562932463	-0.168119190123530
YDR163W(CWC15)	13.0871099623389	-22.1742199246778	0.76544220814792	YDR163W = -0.00243 + 0.10807 ACA1	YER045C(ACA1)	-0.00243197171382528	0.108067598231376
YDR164C(SEC1)	8.56096231129405	-13.1219246225881	1.33360719572824	YDR164C = 0.00347 + -0.15178 AFT2	YPL202C(AFT2)	0.00346988264920734	-0.151782103482073
YDR165W(TRM82)	7.63294263282678	-11.2658852656536	1.39149363261156	YDR165W = 0.02488 + -0.06125 MAC1	YMR021C(MAC1)	0.0248834669903783	-0.0612548709063731
YDR166C(SEC5)	10.0010991058174	-12.0021982116349	0.697087905647003	YDR166C = 0.00649 + -0.08185 GAT1 + 0.21231 ABF1 + -0.1417 FKH1	YFL021W(GAT1)	YKL112W(ABF1)	YIL131C(FKH1)	0.00648939278571877	-0.0818513324379881	0.212309551248663	-0.141699323472046
YDR167W(TAF10)	-0.564563882986633	5.12912776597327	3.27073901506706	YDR167W = -0.05794 + 0.21892 GAL80	YML051W(GAL80)	-0.0579359006928312	0.218923739715938
YDR168W(CDC37)	7.7576072096716	-11.5152144193432	0.875313942693503	YDR168W = -0.01249 + 0.07465 HIR1	YBL008W(HIR1)	-0.0124864979815398	0.0746457288517042
YDR169C(STB3)	9.69015884904637	-15.3803176980927	1.03465695414727	YDR169C = -0.01648 + 0.08845 GAL4	YPL248C(GAL4)	-0.0164780321787103	0.088450464761409
YDR170C(SEC7)	10.1811167775527	-16.3622335551054	1.13308873618052	YDR170C = 0.04046 + -0.09781 MAC1	YMR021C(MAC1)	0.0404627773376485	-0.0978145633221918
YDR171W(HSP42)	3.93227313763809	-1.86454627527618	1.86421624122331	YDR171W = 0.028 + 0.21546 AFT2 + -0.07257 IFH1	YPL202C(AFT2)	YLR223C(IFH1)	0.0279988810499537	0.215464981661055	-0.0725742807087866
YDR172W(SUP35)	11.550298833561	-19.100597667122	1.66560345078240	YDR172W = 0.0258 + -0.066 GAT1	YFL021W(GAT1)	0.0257984320765950	-0.0659998663828636
YDR173C(ARG82)	12.7359787609359	-21.4719575218719	0.606223655835263	YDR173C = 0.02066 + -0.04684 MAC1	YMR021C(MAC1)	0.0206635075528476	-0.0468387774865744
YDR174W(HMO1)	11.1048278141759	-14.2096556283517	1.35586361965889	YDR174W = 0.06187 + -0.26348 DAL82 + 0.16871 CAD1 + -0.18096 BYE1	YNL314W(DAL82)	YDR423C(CAD1)	YKL005C(BYE1)	0.0618694435507375	-0.263482020987758	0.168713637962478	-0.180955648813138
YDR175C(RSM24)	14.283734633475	-24.56746926695	0.550405229514264	YDR175C = 0.01867 + -0.05243 MAC1	YMR021C(MAC1)	0.0186701790384982	-0.0524266942408139
YDR176W(NGG1)	14.3393968526587	-24.6787937053173	0.631685766572238	YDR176W = 0.03303 + -0.09088 DAL82	YNL314W(DAL82)	0.0330309906146233	-0.0908750695051499
YDR177W(UBC1)	8.70135807409222	-13.4027161481844	1.33406705909915	YDR177W = 0.02708 + -0.07675 MAC1	YMR021C(MAC1)	0.0270778200867439	-0.0767530490506684
YDR178W(SDH4)	12.1832457173629	-20.3664914347259	0.864549097324999	YDR178W = -0.03475 + 0.08372 CAD1	YDR423C(CAD1)	-0.0347504679850891	0.0837166660107294
YDR179C(CSN9)	17.3729365453725	-30.745873090745	0.336004590065284	YDR179C = 0.05719 + -0.14408 BAS1	YKR099W(BAS1)	0.0571888544770742	-0.144077864019506
YDR180W(SCC2)	10.3094255806694	-16.6188511613389	0.96875093199851	YDR180W = 0.05832 + -0.16004 DAL82	YNL314W(DAL82)	0.0583210730054232	-0.160035935888992
YDR181C(SAS4)	20.8608722376988	-37.7217444753976	0.378428671859345	YDR181C = 0.0245 + -0.06769 DAL82	YNL314W(DAL82)	0.0244951434048535	-0.0676861654719379
YDR182W(CDC1)	16.2238401305462	-28.4476802610923	0.40809451712184	YDR182W = 0.03098 + -0.08689 DAL82	YNL314W(DAL82)	0.0309766602292302	-0.0868922031838973
YDR183W(PLP1)	15.2654118027540	-26.5308236055079	0.505155071375374	YDR183W = 0.01767 + -0.05155 MAC1	YMR021C(MAC1)	0.0176653921803681	-0.0515520219220638
YDR184C(ATC1)	14.4625693431734	-24.9251386863469	1.07415172183925	YDR184C = 0.01828 + -0.16328 CST6	YIL036W(CST6)	0.0182838436161685	-0.163276933491222
YDR185C(NA)	12.3254559098915	-20.650911819783	0.564095949471947	YDR185C = 0.01732 + -0.03736 IFH1	YLR223C(IFH1)	0.0173211060452688	-0.0373602616274563
YDR186C(NA)	16.9176930551446	-27.8353861102891	0.465529647847625	YDR186C = 0.06701 + -0.06204 GAT1 + -0.09413 ASK10	YFL021W(GAT1)	YGR097W(ASK10)	0.0670126204691789	-0.0620360483642527	-0.0941280560706021
YDR187C(NA)	13.2406193663058	-22.4812387326115	0.991583021147872	YDR187C = 0.03471 + -0.08444 MAC1	YMR021C(MAC1)	0.0347057058480471	-0.0844392370962437
YDR188W(CCT6)	15.0821352640767	-26.1642705281534	0.837318706619501	YDR188W = 0.01945 + -0.05136 GAT1	YFL021W(GAT1)	0.0194501783080599	-0.0513649984661559
YDR189W(SLY1)	16.1261822813107	-26.2523645626213	0.459114534528398	YDR189W = 0.00394 + -0.17712 HIR1 + 0.11875 HOG1	YBL008W(HIR1)	YLR113W(HOG1)	0.00394053066466191	-0.177123675789102	0.118754352914635
YDR190C(RVB1)	18.323064054009	-30.646128108018	0.183832055010125	YDR190C = 0.10317 + -0.15745 ASK10 + -0.09613 INO2	YGR097W(ASK10)	YDR123C(INO2)	0.103165565046412	-0.157453636300231	-0.0961264785078956
YDR191W(HST4)	9.71388879507058	-15.4277775901412	2.14150410330845	YDR191W = -0.03227 + 0.08611 ABF1	YKL112W(ABF1)	-0.0322705346968856	0.0861095639864043
YDR192C(NUP42)	11.2533951870540	-18.5067903741079	1.62704331535208	YDR192C = 0.01784 + -0.04952 GAT1	YFL021W(GAT1)	0.0178411767692127	-0.0495151695575424
YDR193W(NA)	10.6731913636781	-13.3463827273562	0.476930625546182	YDR193W = 0.04496 + 0.73156 CST6 + -0.14165 IFH1 + -0.18571 DOT6	YIL036W(CST6)	YLR223C(IFH1)	YER088C(DOT6)	0.0449579352645093	0.731563457412992	-0.141649873426333	-0.185709812882326
YDR194C(MSS116)	10.7927692826837	-15.5855385653675	1.20903250846385	YDR194C = 0.14716 + -0.23419 ASK10 + -0.0943 INO2	YGR097W(ASK10)	YDR123C(INO2)	0.147161313975065	-0.234188731282746	-0.0942966839881824
YDR195W(REF2)	11.8925586660733	-19.7851173321466	0.770807882255548	YDR195W = 0.01286 + -0.03651 GAT1	YFL021W(GAT1)	0.0128612145589117	-0.0365063924981682
YDR196C(NA)	10.9017912751432	-17.8035825502864	0.945728659936921	YDR196C = -0.02767 + 0.0662 HAL9	YOL089C(HAL9)	-0.0276688298804651	0.0662049646311986
YDR197W(CBS2)	12.7171462516437	-21.4342925032874	0.870906906751419	YDR197W = -0.02954 + 0.07356 HAL9	YOL089C(HAL9)	-0.0295381850715447	0.0735599498392565
YDR198C(NA)	12.9251267206900	-21.8502534413801	1.12164582417366	YDR198C = 0.064 + -0.16715 BAS1	YKR099W(BAS1)	0.0639962964990746	-0.167147619178840
YDR199W(NA)	18.5928451550141	-33.1856903100281	0.325718382155703	YDR199W = 0.03786 + -0.10353 DAL82	YNL314W(DAL82)	0.0378590030571853	-0.103534506787784
YDR200C(VPS64)	16.1833122965035	-26.3666245930071	0.64169755730929	YDR200C = 0.0217 + -0.14393 MAC1 + 0.0882 CAD1	YMR021C(MAC1)	YDR423C(CAD1)	0.0216994175673567	-0.143926340784528	0.0881959175941623
YDR201W(SPC19)	17.2363799539507	-30.4727599079014	0.427990115316448	YDR201W = 0.01181 + -0.0306 DAT1	YML113W(DAT1)	0.0118137852378726	-0.0306030336808447
YDR202C(RAV2)	13.7494977487195	-23.498995497439	0.381763202415167	YDR202C = -0.02625 + 0.05637 HAL9	YOL089C(HAL9)	-0.0262548651668119	0.0563655874717664
YDR203W(NA)	17.6190097358928	-31.2380194717856	0.20145077909097	YDR203W = -0.02394 + 0.04736 HAL9	YOL089C(HAL9)	-0.0239369603813198	0.0473641150139886
YDR204W(COQ4)	14.8942946703532	-23.7885893407064	0.488930072153061	YDR204W = -0.01213 + 0.15733 CAD1 + -0.1263 DAT1	YDR423C(CAD1)	YML113W(DAT1)	-0.0121253837450902	0.157326743389925	-0.126299697223296
YDR205W(MSC2)	5.83968077769594	-7.67936155539187	2.36792130837033	YDR205W = 0.02971 + -0.08059 MAC1	YMR021C(MAC1)	0.0297124367262325	-0.0805886314171272
YDR206W(EBS1)	14.5888565891787	-25.1777131783575	0.516218404498204	YDR206W = 0.03927 + -0.10943 DAL82	YNL314W(DAL82)	0.0392715891877607	-0.109426616799164
YDR207C(UME6)	3.59668869335466	2.80662261329067	2.20338767096575	YDR207C = -0.30328 + -0.25905 FKH1 + 0.501 ABF1 + 1.02313 IME1 + -0.16958 MAC1	YIL131C(FKH1)	YKL112W(ABF1)	YJR094C(IME1)	YMR021C(MAC1)	-0.303275070770884	-0.259054781234024	0.501000249403862	1.02312973152262	-0.169583352364509
YDR208W(MSS4)	10.2151535796659	-16.4303071593318	1.09281215615194	YDR208W = -0.00887 + 0.08858 CST6	YIL036W(CST6)	-0.00886684708376169	0.0885791323906293
YDR209C(NA)	12.5573539315763	-21.1147078631527	0.439450564727365	YDR209C = 0.03794 + -0.10787 DAL82	YNL314W(DAL82)	0.0379404704135409	-0.107865042581061
YDR210W(NA)	12.4001236335229	-20.8002472670458	0.805437235153067	YDR210W = 0.01794 + -0.02679 ASH1	YKL185W(ASH1)	0.0179402632315201	-0.0267944880787412
YDR211W(GCD6)	11.2207282417264	-18.4414564834529	1.32928362525591	YDR211W = 0.03421 + -0.08248 MAC1	YMR021C(MAC1)	0.0342120584241931	-0.0824775825078804
YDR212W(TCP1)	15.5518052593065	-25.1036105186131	0.432868327008238	YDR212W = 0.07581 + -0.06591 GAT1 + -0.1109 ASK10	YFL021W(GAT1)	YGR097W(ASK10)	0.0758141227290344	-0.0659066760553169	-0.110898598903038
YDR213W(UPC2)	12.3538199853875	-18.7076399707751	0.73212278071499	YDR213W = -0.01012 + 0.18936 GAL80 + -0.08465 CIN5	YML051W(GAL80)	YOR028C(CIN5)	-0.0101216260721437	0.189362240693923	-0.0846518948083137
YDR214W(AHA1)	12.9294831521122	-21.8589663042244	1.01979759646582	YDR214W = 0.01307 + -0.02375 ASH1	YKL185W(ASH1)	0.0130748586849290	-0.0237493499385740
YDR215C(NA)	7.97650374423163	-11.9530074884633	1.35555193573236	YDR215C = 0.01206 + -0.07222 HIR1	YBL008W(HIR1)	0.0120626800988179	-0.0722183231885551
YDR216W(ADR1)	18.4703494562545	-28.9406989125090	0.208076315392344	YDR216W = -0.01711 + 0.15306 FAP7 + -0.26437 HAC1 + 0.10355 DAL82	YDL166C(FAP7)	YFL031W(HAC1)	YNL314W(DAL82)	-0.0171128736641064	0.153056236158709	-0.264370734788784	0.103549364841999
YDR217C(RAD9)	13.8093163802635	-15.6186327605270	0.805677977510153	YDR217C = -0.00561 + 0.23747 GAL80 + 0.3081 ABF1 + -0.21093 FKH1 + -0.10619 FZF1 + -0.07859 CIN5	YML051W(GAL80)	YKL112W(ABF1)	YIL131C(FKH1)	YGL254W(FZF1)	YOR028C(CIN5)	-0.00560704312927258	0.237468673696206	0.308104713411302	-0.210930216693441	-0.106189608796130	-0.0785880936041144
YDR218C(SPR28)	15.809147287551	-23.618294575102	0.622652652099727	YDR218C = -0.00214 + 0.11374 ACA1 + -0.2009 HIR1 + 0.13297 HOG1	YER045C(ACA1)	YBL008W(HIR1)	YLR113W(HOG1)	-0.00214274837764992	0.113738859297026	-0.200901740003122	0.132968849550693
YDR219C(NA)	12.3980692335013	-20.7961384670026	1.22664243555513	YDR219C = 0.02628 + -0.06462 FZF1	YGL254W(FZF1)	0.0262757841630891	-0.0646175419790175
YDR220C(NA)	17.2430834035001	-24.4861668070003	0.121681447146241	YDR220C = 0.1206 + -0.22325 GAT3 + -0.08176 INO2 + 0.13015 GAL4 + -0.11816 IXR1	YLR013W(GAT3)	YDR123C(INO2)	YPL248C(GAL4)	YKL032C(IXR1)	0.120595122310342	-0.223252397643887	-0.0817605555201742	0.130146960730441	-0.118155286335548
YDR221W(NA)	7.15116152833636	-10.3023230566727	1.38403421751341	YDR221W = 0.02308 + -0.08245 GZF3	YJL110C(GZF3)	0.0230809853611642	-0.0824478030486531
YDR222W(NA)	9.19849275092598	-14.3969855018520	1.45302045672353	YDR222W = 0.0741 + -0.20793 DAL82	YNL314W(DAL82)	0.0741023134202403	-0.207930409888807
YDR223W(CRF1)	13.1397114268792	-22.2794228537585	1.00788240877494	YDR223W = 0.03795 + -0.15467 GAL80	YML051W(GAL80)	0.037952177411159	-0.154666621679813
YDR224C(HTB1)	7.59593682388075	-9.1918736477615	1.67531594673679	YDR224C = 0.26359 + -0.33085 FKH1 + -0.36693 HMS1	YIL131C(FKH1)	YOR032C(HMS1)	0.263586927831151	-0.33085473814455	-0.366932744885479
YDR225W(HTA1)	7.77408981928302	-7.54817963856605	1.45618652003203	YDR225W = 0.22487 + -0.39158 FKH1 + -0.46395 GAL80 + 0.20418 ASK10	YIL131C(FKH1)	YML051W(GAL80)	YGR097W(ASK10)	0.224871789017568	-0.391582551256393	-0.463949796327599	0.204180861963453
YDR226W(ADK1)	12.1672874696481	-20.3345749392963	0.628230031244352	YDR226W = 0.04893 + -0.13566 DAL82	YNL314W(DAL82)	0.0489283449321526	-0.135660636308390
YDR227W(SIR4)	13.8450585631063	-23.6901171262127	0.501709946199419	YDR227W = 0.01094 + -0.05511 GAL4	YPL248C(GAL4)	0.0109414230667876	-0.0551063812450712
YDR228C(PCF11)	17.8992577528557	-31.7985155057113	0.408628748029223	YDR228C = -0.00196 + 0.02996 GCR1	YPL075W(GCR1)	-0.00196339246067425	0.0299589968996439
YDR229W(IVY1)	21.8976032161362	-39.7952064322724	0.506721424092924	YDR229W = 0.01459 + -0.04567 MAC1	YMR021C(MAC1)	0.0145901169229435	-0.0456731231088701
YDR230W(NA)	11.4121225490917	-18.8242450981833	1.52055868458871	YDR230W = -0.01957 + 0.05087 FZF1	YGL254W(FZF1)	-0.0195660017681634	0.0508693038950349
YDR231C(COX20)	13.1219857639231	-22.2439715278463	0.558299728740677	YDR231C = 0.02286 + -0.063 MAC1	YMR021C(MAC1)	0.0228594437104855	-0.0630042588127613
YDR232W(HEM1)	12.5262120202810	-17.0524240405620	0.67743301312799	YDR232W = 0.18422 + -0.12543 GAL4 + -0.23473 ASK10 + -0.12249 DAT1	YPL248C(GAL4)	YGR097W(ASK10)	YML113W(DAT1)	0.184222827534953	-0.125425790901333	-0.234732527355665	-0.122493128764531
YDR233C(RTN1)	16.7935950317836	-25.5871900635672	0.201594111387259	YDR233C = -0.04444 + -0.19487 DAL82 + 0.21337 ABF1 + 0.18117 GCN4	YNL314W(DAL82)	YKL112W(ABF1)	YEL009C(GCN4)	-0.0444404758751264	-0.194874464830303	0.213370142694017	0.181167675885387
YDR234W(LYS4)	13.8930920445823	-21.7861840891647	1.13438558787833	YDR234W = 0.07251 + -0.10413 GAT1 + -0.11752 HAP5	YFL021W(GAT1)	YOR358W(HAP5)	0.0725072332052443	-0.104125998238874	-0.117516831181596
YDR249C(NA)	14.1943531592765	-22.3887063185531	0.326107314901877	YDR249C = 0.17735 + -0.5861 IME1 + -0.06318 GAT1	YJR094C(IME1)	YFL021W(GAT1)	0.177354252592441	-0.586104000688085	-0.0631827608115641
YDR250C(NA)	18.1039613976233	-30.2079227952466	0.260664109667782	YDR250C = -0.00758 + 0.14751 GAL4 + -0.12833 KSS1	YPL248C(GAL4)	YGR040W(KSS1)	-0.00757566120680388	0.147506947696790	-0.128334720671375
YDR251W(PAM1)	17.4395359058111	-22.8790718116222	0.155745143948888	YDR251W = 0.01292 + 0.36773 HAP2 + -0.10159 DAL80 + -0.17742 FKH1 + -0.06014 IFH1 + -0.10879 DOT6	YGL237C(HAP2)	YKR034W(DAL80)	YIL131C(FKH1)	YLR223C(IFH1)	YER088C(DOT6)	0.0129214858238595	0.367731543988516	-0.10159264566591	-0.177419170478464	-0.0601413826604187	-0.108788089267749
YDR252W(BTT1)	15.7766821898243	-27.5533643796487	0.397317585533711	YDR252W = -0.00029 + 0.083 AFT2	YPL202C(AFT2)	-0.000292591225586706	0.082997373657959
YDR253C(MET32)	10.3146724510744	-16.6293449021487	0.743630360251715	YDR253C = -0.03198 + 0.08985 DAL82	YNL314W(DAL82)	-0.0319796704149283	0.0898453200472572
YDR254W(CHL4)	11.9243119558300	-19.8486239116601	1.13119912559378	YDR254W = -0.01649 + 0.17117 CST6	YIL036W(CST6)	-0.0164880367940839	0.171169992189512
YDR255C(RMD5)	8.32661672452538	-12.6532334490508	0.92601450256186	YDR255C = -0.0058 + 0.10883 AFT2	YPL202C(AFT2)	-0.00580331408233267	0.108826824590565
YDR256C(CTA1)	11.6319962427237	-19.2639924854474	1.17471382213817	YDR256C = 0.01689 + -0.04167 GAT1	YFL021W(GAT1)	0.0168922660079899	-0.0416749344791285
YDR257C(SET7)	9.6572789727830	-15.314557945566	2.03279718696076	YDR257C = 0.03644 + -0.0994 MAC1	YMR021C(MAC1)	0.0364448203379819	-0.0994030712131181
YDR258C(HSP78)	16.8627468980653	-25.7254937961306	0.420519833716704	YDR258C = -0.03824 + 0.1696 GAL4 + -0.16039 HIR1 + 0.1513 CST6	YPL248C(GAL4)	YBL008W(HIR1)	YIL036W(CST6)	-0.0382447127300371	0.169600209232293	-0.160391272256430	0.151299508304808
YDR259C(YAP6)	11.6606049271665	-17.3212098543330	0.368275148424136	YDR259C = -0.03304 + 0.17591 HAP2 + -0.15146 GZF3	YGL237C(HAP2)	YJL110C(GZF3)	-0.0330377416910796	0.175914589343958	-0.151463236066493
YDR260C(SWM1)	11.8907463727074	-19.7814927454147	0.949050277898665	YDR260C = 0.01704 + -0.04925 MAC1	YMR021C(MAC1)	0.0170407321021651	-0.0492457449096488
YDR261C(EXG2)	13.4891195111761	-22.9782390223521	0.595511316809882	YDR261C = 0.06223 + -0.17249 DAL82	YNL314W(DAL82)	0.0622334864966176	-0.172490910486693
YDR262W(NA)	14.3841629676022	-24.7683259352045	0.646525769749319	YDR262W = 0.04037 + -0.12681 DAL82	YNL314W(DAL82)	0.040374893945059	-0.126806170409820
YDR263C(DIN7)	13.5192239210451	-23.0384478420903	0.9537131110215	YDR263C = 0.03016 + -0.07535 MAC1	YMR021C(MAC1)	0.0301578169258071	-0.0753498385779035
YDR264C(AKR1)	9.77017267257768	-15.5403453451554	1.09756943710870	YDR264C = 0.07533 + -0.2067 DAL82	YNL314W(DAL82)	0.0753318581114538	-0.206704854434405
YDR265W(PEX10)	12.0663223134280	-20.1326446268559	0.478694680159102	YDR265W = 0.03891 + -0.11256 DAL82	YNL314W(DAL82)	0.0389105906679649	-0.112555127944167
YDR266C(NA)	17.1042872629096	-24.2085745258191	0.180880640021167	YDR266C = -0.26166 + -0.0301 IFH1 + 0.64516 AFT2 + -0.25933 DAL82 + 0.70788 FKH2	YLR223C(IFH1)	YPL202C(AFT2)	YNL314W(DAL82)	YNL068C(FKH2)	-0.261660415635511	-0.0301003987532532	0.645157588932413	-0.259330436443316	0.707884967509784
YDR267C(NA)	10.6936703936837	-17.3873407873674	1.52255370408950	YDR267C = 0.03126 + -0.08798 MAC1	YMR021C(MAC1)	0.0312618804298212	-0.0879800629042924
YDR268W(MSW1)	10.0319659063212	-16.0639318126424	1.17985695092013	YDR268W = -0.0056 + 0.09791 AFT2	YPL202C(AFT2)	-0.00559891869457291	0.097905405370889
YDR269C(NA)	4.45231447984993	-4.90462895969987	1.35560767730450	YDR269C = 0.03084 + -0.06648 FZF1	YGL254W(FZF1)	0.03084394663239	-0.0664761923274519
YDR270W(CCC2)	5.80023390288222	-7.60046780576444	2.74284636163874	YDR270W = 0.03754 + -0.09897 MAC1	YMR021C(MAC1)	0.0375402645760902	-0.098968888995814
YDR271C(NA)	6.31627354455566	-8.63254708911131	1.14519949116561	YDR271C = 0.04005 + -0.08037 FZF1	YGL254W(FZF1)	0.0400456078837939	-0.0803696696687504
YDR272W(GLO2)	7.60244158002365	-9.2048831600473	1.37252364039366	YDR272W = -0.00469 + -0.1182 MAC1 + 0.12278 ABF1	YMR021C(MAC1)	YKL112W(ABF1)	-0.00468847900833124	-0.11820146369273	0.122782160594042
YDR273W(DON1)	12.2168554940586	-20.4337109881172	0.775088684283917	YDR273W = 0.01804 + -0.05113 FAP7	YDL166C(FAP7)	0.0180385032290655	-0.0511295280190997
YDR274C(NA)	10.4151862652495	-16.8303725304991	0.684005614137156	YDR274C = 0.00821 + -0.15094 AFT2	YPL202C(AFT2)	0.00821139388250118	-0.15093567486365
YDR275W(BSC2)	11.8793244861784	-19.7586489723568	0.847514476614295	YDR275W = 0.05221 + -0.14526 DAL82	YNL314W(DAL82)	0.0522112802544908	-0.145264090109246
YDR276C(PMP3)	6.67922727432293	-9.35845454864586	1.36872558374171	YDR276C = 0.04806 + -0.13398 DAL82	YNL314W(DAL82)	0.048056807479170	-0.133977844218476
YDR277C(MTH1)	14.0822389858179	-24.1644779716357	0.517906335603737	YDR277C = 0.03261 + -0.09796 DAL82	YNL314W(DAL82)	0.0326139765460524	-0.0979606235943968
YDR278C(NA)	15.2466947662401	-26.4933895324802	0.407287872468595	YDR278C = 0.02035 + -0.04404 CIN5	YOR028C(CIN5)	0.0203461556939553	-0.0440444277418732
YDR279W(RNH202)	11.3273287371119	-18.6546574742238	0.937742229824595	YDR279W = 0.04109 + -0.11755 DAL82	YNL314W(DAL82)	0.0410853710993953	-0.117550084400036
YDR280W(RRP45)	10.9415704518677	-17.8831409037354	1.04751612461968	YDR280W = 0.04907 + -0.14083 DAL82	YNL314W(DAL82)	0.0490680600892606	-0.140834280545174
YDR281C(PHM6)	16.8158610592088	-29.6317221184176	0.335601049386148	YDR281C = 0.03052 + -0.08547 FAP7	YDL166C(FAP7)	0.0305214411602687	-0.0854703515305723
YDR282C(NA)	14.7483476862287	-23.4966953724573	0.476194767690212	YDR282C = 0.01174 + -0.14624 ARG81 + 0.1099 GZF3	YML099C(ARG81)	YJL110C(GZF3)	0.0117405411841542	-0.146237438079912	0.109898560284194
YDR283C(GCN2)	8.84358229667631	-13.6871645933526	1.29989862573416	YDR283C = 0.01779 + -0.10188 GAL4	YPL248C(GAL4)	0.0177898038276184	-0.101881954480088
YDR284C(DPP1)	12.7015185133446	-21.4030370266891	0.437380209642842	YDR284C = -0.02456 + 0.09623 GAL80	YML051W(GAL80)	-0.024555013151241	0.0962339637783843
YDR285W(ZIP1)	1.25987046888822	5.48025906222355	2.17474732520897	YDR285W = 0.25319 + -0.25898 GAT1 + -0.5116 GCN4 + -0.20277 FKH1	YFL021W(GAT1)	YEL009C(GCN4)	YIL131C(FKH1)	0.253188397967487	-0.25898290028836	-0.511600375204195	-0.202766230965769
YDR286C(NA)	7.3333184149959	-10.6666368299918	1.42374739217790	YDR286C = -0.014 + 0.15986 CST6	YIL036W(CST6)	-0.0139953222928198	0.159860828857945
YDR287W(NA)	6.74084627208205	-9.4816925441641	1.67292141758338	YDR287W = 0.03058 + -0.07934 MAC1	YMR021C(MAC1)	0.0305819206891192	-0.0793390253319195
YDR288W(NSE3)	13.3203150778586	-22.6406301557171	0.643027406724209	YDR288W = -0.00194 + 0.09116 AFT2	YPL202C(AFT2)	-0.00193559350487951	0.0911553728758483
YDR289C(RTT103)	8.40725207401747	-12.8145041480349	1.15796561913695	YDR289C = 0.07185 + -0.14242 ASK10	YGR097W(ASK10)	0.0718455174925138	-0.142424094544293
YDR290W(NA)	9.84583606557132	-15.6916721311426	1.22956539544705	YDR290W = 0.03536 + -0.12414 HMS1	YOR032C(HMS1)	0.0353625665521716	-0.124135785981012
YDR291W(NA)	5.79850422556161	-7.59700845112321	1.47834598753015	YDR291W = 0.00983 + -0.25106 HAP3	YBL021C(HAP3)	0.00983179951920034	-0.251063992003714
YDR292C(SRP101)	13.3610525895645	-20.7221051791291	0.384083375373434	YDR292C = 0.00307 + 0.10905 GAL4 + -0.08334 INO2	YPL248C(GAL4)	YDR123C(INO2)	0.00306546417087962	0.109049521408148	-0.08333946521901
YDR293C(SSD1)	2.23880199218774	-0.47760398437549	4.18407816465481	YDR293C = 0.03669 + -0.10404 MAC1	YMR021C(MAC1)	0.0366945255208204	-0.104038742665148
YDR294C(DPL1)	11.1437229870519	-18.2874459741038	0.533594343611213	YDR294C = 0.03086 + -0.09298 DAL82	YNL314W(DAL82)	0.0308633652731564	-0.092976536700749
YDR295C(HDA2)	10.8167555410231	-17.6335110820462	1.09609067039396	YDR295C = -0.02954 + 0.05156 IFH1	YLR223C(IFH1)	-0.0295424653805675	0.0515583712546949
YDR296W(MHR1)	15.8391189305151	-27.6782378610302	0.37165500547593	YDR296W = -0.01626 + 0.03191 IFH1	YLR223C(IFH1)	-0.0162607729878872	0.0319124663015431
YDR297W(SUR2)	8.77554300872887	-13.5510860174577	1.36806171198181	YDR297W = 0.07858 + -0.21529 DAL82	YNL314W(DAL82)	0.0785760619063789	-0.215289928799732
YDR298C(ATP5)	18.2234141989554	-30.4468283979109	0.406681584532686	YDR298C = 0.0103 + -0.1756 DAT1 + 0.21605 HAC1	YML113W(DAT1)	YFL031W(HAC1)	0.0102961516762595	-0.175598348289126	0.216048872391285
YDR299W(BFR2)	14.2124032846409	-22.4248065692818	0.484480386105598	YDR299W = 0.06146 + -0.13358 MAC1 + -0.18512 ACA1	YMR021C(MAC1)	YER045C(ACA1)	0.0614611634433269	-0.133579350208034	-0.185115656539579
YDR300C(PRO1)	10.8664077938915	-15.732815587783	1.55685465378762	YDR300C = 0.02333 + -0.16869 MAC1 + 0.10259 FZF1	YMR021C(MAC1)	YGL254W(FZF1)	0.0233301791576103	-0.168689869447227	0.102592801696138
YDR301W(CFT1)	9.30105533001891	-14.6021106600378	0.747247225494936	YDR301W = 0.05651 + -0.15124 DAL82	YNL314W(DAL82)	0.0565121127160527	-0.151240697353571
YDR302W(GPI11)	10.0460148642329	-14.0920297284658	0.634243407682654	YDR302W = 0.04091 + -0.16808 DAT1 + 0.07758 GAT1	YML113W(DAT1)	YFL021W(GAT1)	0.0409130622225482	-0.168083104657969	0.0775780656087709
YDR303C(RSC3)	10.8178636559618	-17.6357273119237	0.882096102037809	YDR303C = 0.04865 + -0.09757 FKH1	YIL131C(FKH1)	0.0486509363564092	-0.0975727274975639
YDR304C(CPR5)	9.34938376000878	-14.6987675200176	1.34459229314346	YDR304C = 0.06884 + -0.20574 DAL82	YNL314W(DAL82)	0.0688433008564822	-0.205742879452651
YDR305C(HNT2)	7.25869479319005	-10.5173895863801	0.89563562463391	YDR305C = -0.03715 + 0.07522 CIN5	YOR028C(CIN5)	-0.037149461853312	0.075221697859424
YDR306C(NA)	15.5943194647763	-25.1886389295527	0.392152102303869	YDR306C = 0.0046 + -0.19304 INO2 + 0.20089 EDS1	YDR123C(INO2)	YBR033W(EDS1)	0.00460041680437802	-0.193036285022222	0.200891031994524
YDR307W(NA)	2.84504669621653	-1.69009339243306	3.43147005356300	YDR307W = 0.08939 + -0.26315 DAL82	YNL314W(DAL82)	0.089385727654794	-0.263147479532506
YDR308C(SRB7)	6.79265002600867	-7.58530005201734	3.9039222266686	YDR308C = 0.02176 + 0.32786 CST6 + -0.09805 IFH1	YIL036W(CST6)	YLR223C(IFH1)	0.0217646134449282	0.32785834449529	-0.098053338122863
YDR309C(GIC2)	4.4081133520829	1.1837732958342	2.17708115738791	YDR309C = -0.21171 + 0.54739 CIN5 + 0.2632 ABF1 + -0.23134 ARG81 + -0.19473 IFH1	YOR028C(CIN5)	YKL112W(ABF1)	YML099C(ARG81)	YLR223C(IFH1)	-0.211705751547772	0.54739186574697	0.263195425221519	-0.231343836392065	-0.194729847736447
YDR310C(SUM1)	14.3831852601006	-24.7663705202012	0.808861444027974	YDR310C = -0.02626 + 0.05561 CIN5	YOR028C(CIN5)	-0.0262574464254087	0.0556082672136591
YDR311W(TFB1)	3.75830116487353	0.483397670252931	1.36775366051982	YDR311W = 0.03759 + -0.45416 MAC1 + 0.41794 DAT1 + -0.20168 GCR1	YMR021C(MAC1)	YML113W(DAT1)	YPL075W(GCR1)	0.0375903123936751	-0.454157484504777	0.417944728964736	-0.201684152328687
YDR312W(SSF2)	8.85753400092276	-13.7150680018455	1.82764667638895	YDR312W = 0.04534 + -0.11196 MAC1	YMR021C(MAC1)	0.0453362167448019	-0.111960187014606
YDR313C(PIB1)	3.45811469437344	-2.91622938874689	3.57731436272523	YDR313C = -0.0568 + 0.10154 CIN5	YOR028C(CIN5)	-0.0567961792582413	0.101535689277347
YDR314C(NA)	21.4353954689498	-36.8707909378996	0.152727644561681	YDR314C = -0.00945 + 0.18965 GAL4 + -0.1454 CRZ1	YPL248C(GAL4)	YNL027W(CRZ1)	-0.00944753526859226	0.189648999051939	-0.145398262001224
YDR315C(IPK1)	17.7635466275313	-31.5270932550626	0.293638932920241	YDR315C = 0.01849 + -0.03806 FKH1	YIL131C(FKH1)	0.0184899165326753	-0.0380553683730755
YDR316W(OMS1)	10.1933513925088	-14.3867027850177	1.10113479657650	YDR316W = -0.00229 + 0.1374 GAL4 + -0.10583 INO2	YPL248C(GAL4)	YDR123C(INO2)	-0.00228667462184283	0.137402023222597	-0.105827931730124
YDR317W(NA)	14.1736026194634	-22.3472052389267	0.53746921294897	YDR317W = 0.00869 + -0.18975 FAP7 + 0.15134 DAT1	YDL166C(FAP7)	YML113W(DAT1)	0.00868557349246712	-0.189749078085332	0.151341531821875
YDR318W(MCM21)	13.7942530118215	-21.5885060236431	0.337563759463185	YDR318W = 0.01333 + -0.11286 FAP7 + 0.11719 HIR3	YDL166C(FAP7)	YJR140C(HIR3)	0.0133293102653168	-0.112855415406266	0.117186461307506
YDR319C(NA)	6.23433791386309	-8.46867582772618	1.63324559991880	YDR319C = 0.04264 + -0.0993 FKH1	YIL131C(FKH1)	0.0426396172818877	-0.0992959518257338
YDR320C(SWA2)	20.0771640199286	-36.1543280398572	0.195042528794183	YDR320C = -0.01627 + 0.03389 HAL9	YOL089C(HAL9)	-0.0162708293335834	0.0338910615830077
YDR321W(ASP1)	5.86831342002805	-7.7366268400561	1.49730478510477	YDR321W = 0.07743 + -0.2286 DAL82	YNL314W(DAL82)	0.0774261655200528	-0.228602933694806
YDR322W(MRPL35)	17.2345698827704	-28.4691397655408	0.812678054623236	YDR322W = 0.01754 + -0.1409 FAP7 + 0.08244 FZF1	YDL166C(FAP7)	YGL254W(FZF1)	0.0175379779363027	-0.140896094213423	0.0824431989001825
YDR323C(PEP7)	2.46038873719994	-0.920777474399878	2.17224128689762	YDR323C = -0.05235 + 0.1109 CIN5	YOR028C(CIN5)	-0.0523535028330452	0.110896265693663
YDR324C(UTP4)	12.4253202995136	-18.8506405990273	0.66144659564025	YDR324C = -0.04412 + -0.15365 MAC1 + 0.21217 FKH2	YMR021C(MAC1)	YNL068C(FKH2)	-0.0441158849707093	-0.153647307658384	0.212165395612518
YDR325W(YCG1)	3.70265782358207	0.594684352835859	1.60222518820128	YDR325W = -0.08694 + -0.29009 FKH1 + 0.45699 ABF1 + 0.31944 GCN4	YIL131C(FKH1)	YKL112W(ABF1)	YEL009C(GCN4)	-0.0869448289769028	-0.290085724536479	0.456994497178977	0.319444581148823
YDR326C(NA)	15.9849276916856	-27.9698553833712	0.472692312835904	YDR326C = 0.05117 + -0.13832 DAL82	YNL314W(DAL82)	0.0511693682531844	-0.1383243629664
YDR327W(NA)	11.2617616599770	-18.5235233199540	0.740651170741443	YDR327W = 0.04459 + -0.12684 DAL82	YNL314W(DAL82)	0.0445886463134560	-0.126838964975626
YDR328C(SKP1)	16.5563540141593	-29.1127080283187	0.3843193086384	YDR328C = 0.02141 + -0.05011 HAL9	YOL089C(HAL9)	0.0214081890892879	-0.0501105092650292
YDR329C(PEX3)	18.1110761603903	-30.2221523207806	0.203039201414880	YDR329C = -7e-05 + 0.21116 HIR1 + -0.15038 GCR1	YBL008W(HIR1)	YPL075W(GCR1)	-7.21306002472961e-05	0.211159941715340	-0.150383490198335
YDR330W(UBX5)	7.48834307678851	-10.9766861535770	2.73736425272446	YDR330W = -0.02979 + 0.13999 GAL4	YPL248C(GAL4)	-0.0297946854166755	0.139985361529427
YDR331W(GPI8)	12.2880470216137	-20.5760940432275	0.415627341749848	YDR331W = 0.02965 + -0.05987 FKH1	YIL131C(FKH1)	0.0296536574369174	-0.0598746254522049
YDR332W(NA)	14.9411172788058	-25.8822345576115	0.433580315778256	YDR332W = 0.0427 + -0.10085 BAS1	YKR099W(BAS1)	0.0427041051976652	-0.100853585099298
YDR333C(NA)	12.7249759832583	-21.4499519665165	0.636008210411915	YDR333C = -0.04228 + 0.15343 IME1	YJR094C(IME1)	-0.0422775298012145	0.153425188742147
YDR334W(SWR1)	7.04203980239979	-10.0840796047996	3.62258899834712	YDR334W = 0.03737 + -0.10824 MAC1	YMR021C(MAC1)	0.0373666281491101	-0.108238185710915
YDR335W(MSN5)	4.50194544389923	-5.00389088779846	1.87350006443548	YDR335W = 0.02429 + -0.04271 IFH1	YLR223C(IFH1)	0.0242897528254668	-0.0427052443012693
YDR336W(NA)	20.0874181447292	-34.1748362894584	0.811387501421653	YDR336W = 0.09137 + -0.16026 HAC1 + -0.10728 ASK10	YFL031W(HAC1)	YGR097W(ASK10)	0.0913713057742853	-0.160258133207287	-0.107275063820509
YDR337W(MRPS28)	7.26793162052286	-10.5358632410457	1.03007255367880	YDR337W = -0.02837 + 0.06944 HAL9	YOL089C(HAL9)	-0.028373786790989	0.0694413641779692
YDR338C(NA)	13.5216039068524	-23.0432078137049	0.665801730150065	YDR338C = -0.04006 + 0.15167 HMS1	YOR032C(HMS1)	-0.0400602020577883	0.151670616971633
YDR339C(NA)	6.73396511013273	-9.46793022026545	1.42643774448652	YDR339C = 0.05073 + -0.18255 HMS1	YOR032C(HMS1)	0.0507263993479345	-0.182545268270514
YDR340W(NA)	7.89978397651555	-11.7995679530311	1.62744358006963	YDR340W = 0.01088 + -0.03792 GAT1	YFL021W(GAT1)	0.0108818013734205	-0.0379156719716022
YDR341C(NA)	10.9531448737091	-17.9062897474183	0.8072464682313	YDR341C = 0.01448 + -0.04546 ARG81	YML099C(ARG81)	0.0144794835584538	-0.0454613482516922
YDR342C(HXT7)	12.9192764998706	-17.8385529997412	0.48422515821037	YDR342C = -0.04117 + 0.23602 CAD1 + -0.19913 DAL82 + 0.14548 GCN4	YDR423C(CAD1)	YNL314W(DAL82)	YEL009C(GCN4)	-0.0411672790607047	0.23602155382545	-0.199133169277956	0.145476463544512
YDR343C(HXT6)	11.5338584580923	-13.0677169161846	0.573511105602611	YDR343C = -0.06261 + 0.49629 BYE1 + -0.1948 GCR2 + 0.17847 FZF1 + -0.15912 KRE33	YKL005C(BYE1)	YNL199C(GCR2)	YGL254W(FZF1)	YNL132W(KRE33)	-0.0626063081021961	0.496293381008592	-0.194797930680100	0.178473425867086	-0.159118874766616
YDR344C(NA)	17.4998160305105	-30.9996320610209	0.663827851324962	YDR344C = -0.00697 + 0.05339 HIR1	YBL008W(HIR1)	-0.00696990218390046	0.0533920090318533
YDR345C(HXT3)	12.4444394795922	-18.8888789591844	0.79162255037702	YDR345C = -0.01575 + 0.16322 FZF1 + -0.13911 FAP7	YGL254W(FZF1)	YDL166C(FAP7)	-0.0157515151278841	0.163215135208489	-0.139106652195136
YDR346C(SVF1)	19.7329711192119	-33.4659422384238	0.522040537736825	YDR346C = 0.02386 + -0.12401 AFT2 + -0.03207 ASH1	YPL202C(AFT2)	YKL185W(ASH1)	0.0238564887930388	-0.124012590143849	-0.0320702776205247
YDR347W(MRP1)	10.0548590419912	-12.1097180839823	1.19137171088765	YDR347W = 0.05723 + -0.50671 DAL82 + 0.23665 HAL9 + 0.61448 GLN3	YNL314W(DAL82)	YOL089C(HAL9)	YER040W(GLN3)	0.0572274990882987	-0.506708751833945	0.236651725921982	0.614483791445506
YDR348C(NA)	13.3522015979521	-22.7044031959043	0.569443964143251	YDR348C = -0.01623 + 0.03008 IFH1	YLR223C(IFH1)	-0.0162334797435558	0.0300788599233057
YDR349C(YPS7)	11.9034314221970	-19.8068628443941	1.80097711016888	YDR349C = 0.03084 + -0.08886 MAC1	YMR021C(MAC1)	0.0308396849926873	-0.0888589153610243
YDR350C(TCM10)	13.0658296112601	-22.1316592225203	0.588546390122477	YDR350C = 0.00176 + -0.10726 AFT2	YPL202C(AFT2)	0.00176436842459338	-0.107264130456361
YDR351W(SBE2)	15.6222156031063	-27.2444312062126	0.654407263161779	YDR351W = 0.00817 + -0.09521 CST6	YIL036W(CST6)	0.0081748541393714	-0.095206701617771
YDR352W(NA)	20.0045886012826	-36.0091772025652	0.322458122314711	YDR352W = 0.05224 + -0.14419 DAL82	YNL314W(DAL82)	0.052235095466319	-0.144187338370226
YDR353W(TRR1)	16.9128842730078	-25.8257685460156	0.179946969917338	YDR353W = 0.05284 + -0.28207 DAL82 + 0.26322 HAC1 + -0.08829 ARG81	YNL314W(DAL82)	YFL031W(HAC1)	YML099C(ARG81)	0.0528377656524295	-0.28207253338983	0.263221267939124	-0.0882881671343423
YDR354W(TRP4)	16.2926307083398	-28.5852614166797	0.457006289510835	YDR354W = -0.004 + 0.15674 GLN3	YER040W(GLN3)	-0.00400441744441119	0.156743390813918
YDR355C(NA)	6.90365756909594	-7.80731513819187	1.33708252919570	YDR355C = 0.01522 + -0.22315 DAL82 + 0.12663 CIN5	YNL314W(DAL82)	YOR028C(CIN5)	0.0152224069555026	-0.22315273288036	0.126629036744890
YDR356W(SPC110)	13.9508440819919	-23.9016881639837	0.733310281497105	YDR356W = -0.05146 + 0.10212 CIN5	YOR028C(CIN5)	-0.0514626483084137	0.102124514463658
YDR357C(NA)	11.7541072911347	-15.5082145822693	0.513325809459759	YDR357C = 0.02561 + 0.41766 CST6 + -0.20807 GAL4 + -0.05549 IFH1	YIL036W(CST6)	YPL248C(GAL4)	YLR223C(IFH1)	0.0256054571977953	0.41765750418592	-0.208074211393405	-0.055485163313626
YDR358W(GGA1)	16.8433252247155	-29.6866504494311	0.618821166630306	YDR358W = -0.05202 + 0.11288 FKH1	YIL131C(FKH1)	-0.0520179378100406	0.112877768040938
YDR359C(VID21)	12.1980249043335	-20.396049808667	0.567656490984753	YDR359C = -0.00278 + 0.07844 ACA1	YER045C(ACA1)	-0.00278305240773611	0.0784365091989614
YDR360W(NA)	13.4310492425425	-22.8620984850851	0.907301362993987	YDR360W = -0.01486 + 0.04309 CAD1	YDR423C(CAD1)	-0.0148607010888814	0.0430852849963167
YDR361C(BCP1)	9.40058390526454	-14.8011678105291	1.88437344558648	YDR361C = 0.04242 + -0.11446 MAC1	YMR021C(MAC1)	0.0424219850265678	-0.114462573602693
YDR362C(TFC6)	17.3691572084545	-30.7383144169089	0.430027029496889	YDR362C = 0.02293 + -0.06366 DAL82	YNL314W(DAL82)	0.0229306738574964	-0.0636643401094238
YDR363W(ESC2)	18.4148082341113	-32.8296164682225	0.265557972111779	YDR363W = 0.03122 + -0.08255 BAS1	YKR099W(BAS1)	0.0312160718744858	-0.0825471354394195
YDR364C(CDC40)	11.0067600799433	-18.0135201598867	0.864458177495436	YDR364C = 0.06555 + -0.16617 BAS1	YKR099W(BAS1)	0.065545594757283	-0.166172924359048
YDR365C(ESF1)	19.2114994746172	-32.4229989492345	0.406930281743179	YDR365C = -0.01374 + 0.09759 HAL9 + -0.08259 FAP7	YOL089C(HAL9)	YDL166C(FAP7)	-0.0137419724454495	0.097585660709679	-0.0825850071030077
YDR366C(NA)	10.9003687320069	-15.8007374640139	0.463787176744789	YDR366C = -0.01241 + 0.14001 FAP7 + -0.11419 CAD1	YDL166C(FAP7)	YDR423C(CAD1)	-0.0124092353567977	0.140008589004294	-0.114188200103362
YDR367W(NA)	9.16050129796284	-14.3210025959257	1.01310485058963	YDR367W = 0.05258 + -0.13193 BAS1	YKR099W(BAS1)	0.0525784020784376	-0.131932091453974
YDR368W(YPR1)	11.3725326938816	-18.7450653877632	0.695060153229407	YDR368W = 0.02952 + -0.09322 DAL82	YNL314W(DAL82)	0.0295239486015926	-0.0932187389161292
YDR369C(XRS2)	8.09114727918396	-10.1822945583679	0.829287072521527	YDR369C = 0.02911 + 0.33035 ACA1 + -0.07759 IFH1	YER045C(ACA1)	YLR223C(IFH1)	0.0291074931773460	0.330350473329292	-0.0775886281065845
YDR370C(NA)	10.3586139306148	-14.7172278612297	1.85240425584367	YDR370C = 0.16782 + -0.20638 FAP7 + -0.19799 ASK10	YDL166C(FAP7)	YGR097W(ASK10)	0.167822122324986	-0.206375788221804	-0.197986484405813
YDR371W(CTS2)	13.3336873914841	-22.6673747829682	0.797347104761685	YDR371W = 0.05871 + -0.11977 ASK10	YGR097W(ASK10)	0.0587095442184472	-0.119772847280516
YDR372C(VPS74)	8.53387424091727	-13.0677484818345	1.11871287689987	YDR372C = 0.06067 + -0.17645 DAL82	YNL314W(DAL82)	0.0606653014818364	-0.176449136738237
YDR373W(FRQ1)	14.4753834472507	-22.9507668945015	0.621785506429855	YDR373W = 0.04248 + 0.25729 CST6 + -0.14386 CIN5	YIL036W(CST6)	YOR028C(CIN5)	0.0424843970185916	0.257286689032658	-0.143856726522067
YDR374C(NA)	9.7348965353484	-15.4697930706968	0.683665456534726	YDR374C = 0.01609 + -0.0543 GAT3	YLR013W(GAT3)	0.0160909376964257	-0.0543019816119917
YDR375C(BCS1)	16.1577237135882	-22.3154474271764	0.221405001757044	YDR375C = 0.01542 + 0.50054 GLN3 + -0.13945 MAC1 + 0.10037 FZF1 + -0.11703 HIR1	YER040W(GLN3)	YMR021C(MAC1)	YGL254W(FZF1)	YBL008W(HIR1)	0.0154206811790690	0.500543598723468	-0.139449655321546	0.100372714528224	-0.117027199673940
YDR376W(ARH1)	14.147905979719	-24.295811959438	0.611898977254374	YDR376W = -0.03261 + 0.0622 CIN5	YOR028C(CIN5)	-0.0326055477356896	0.0622023439712785
YDR377W(ATP17)	8.73472166503763	-11.4694433300753	2.62515889807231	YDR377W = 0.00314 + 0.3365 CST6 + -0.07471 IFH1	YIL036W(CST6)	YLR223C(IFH1)	0.00313649241546889	0.336503687059795	-0.0747053206969734
YDR378C(LSM6)	5.74733827999441	-7.49467655998882	1.21947561465473	YDR378C = 0.01677 + -0.03014 IFH1	YLR223C(IFH1)	0.0167701420027445	-0.0301363284169579
YDR379W(RGA2)	12.7909185444779	-19.5818370889557	0.822295125772676	YDR379W = -0.01901 + -0.1098 ARG81 + 0.12252 HAP2	YML099C(ARG81)	YGL237C(HAP2)	-0.0190100560884136	-0.109802833941583	0.122520255487682
YDR380W(ARO10)	10.8576821173704	-17.7153642347409	0.678167597130286	YDR380W = -0.03298 + 0.13297 GAL80	YML051W(GAL80)	-0.0329781555981034	0.132970458227827
YDR381W(YRA1)	9.46637179972985	-14.9327435994597	0.766759203057468	YDR381W = 0.01555 + -0.06658 DAL80	YKR034W(DAL80)	0.0155487599863273	-0.066577130561944
YDR382W(RPP2B)	11.7616973064442	-19.5233946128883	0.580763161935033	YDR382W = 0.02765 + -0.05104 CIN5	YOR028C(CIN5)	0.0276517875285672	-0.0510378293071212
YDR383C(NKP1)	11.4648414040049	-18.9296828080098	0.580884143360311	YDR383C = -0.04208 + 0.08685 HAL9	YOL089C(HAL9)	-0.0420842074841332	0.0868494920734514
YDR384C(ATO3)	17.6525291904666	-27.3050583809333	0.816826962912065	YDR384C = 0.0662 + -0.21808 FAP7 + 0.1336 FZF1 + -0.09578 HAL9	YDL166C(FAP7)	YGL254W(FZF1)	YOL089C(HAL9)	0.0661976795246739	-0.218080141892477	0.133596956666089	-0.0957838796066824
YDR385W(EFT2)	10.6280695973759	-15.2561391947518	0.536979902057963	YDR385W = 0.00295 + -0.24472 HIR1 + 0.15335 HOG1	YBL008W(HIR1)	YLR113W(HOG1)	0.00295152659133959	-0.244723131387927	0.153351282839176
YDR386W(MUS81)	10.3650317221064	-10.7300634442128	0.585374834908334	YDR386W = -0.11354 + 0.75159 CST6 + 0.19446 HAL9 + -0.15349 INO2 + -0.26862 ACA1	YIL036W(CST6)	YOL089C(HAL9)	YDR123C(INO2)	YER045C(ACA1)	-0.113542766372220	0.751594856243062	0.194464988205282	-0.153489135200650	-0.268618233490045
YDR387C(NA)	12.1926059839736	-20.3852119679471	0.717243210544442	YDR387C = -0.03002 + 0.07271 HAL9	YOL089C(HAL9)	-0.0300151236347172	0.0727059869527446
YDR388W(RVS167)	9.64978926521108	-15.2995785304222	0.932699895660787	YDR388W = -0.03709 + 0.14075 GAL80	YML051W(GAL80)	-0.0370857414908382	0.140748487433701
YDR389W(SAC7)	11.2596826537980	-18.5193653075959	0.733033211210309	YDR389W = -0.04547 + 0.1727 HMS1	YOR032C(HMS1)	-0.0454740295272812	0.172699813868219
YDR390C(UBA2)	16.6373261681257	-27.2746523362513	0.282750759824703	YDR390C = 0.09315 + -0.14516 BAS1 + -0.09561 DAL82	YKR099W(BAS1)	YNL314W(DAL82)	0.0931451169677694	-0.145164146816673	-0.0956063653368623
YDR391C(NA)	10.5942725965575	-17.1885451931150	1.00721490753799	YDR391C = -0.03627 + 0.07304 ABF1	YKL112W(ABF1)	-0.0362708680154146	0.0730431742655337
YDR392W(SPT3)	15.3835516597702	-24.7671033195403	1.17123362234979	YDR392W = -0.06 + 0.08831 ABF1 + 0.08564 HAP5	YKL112W(ABF1)	YOR358W(HAP5)	-0.0599973856099208	0.0883050643486774	0.085640826190227
YDR393W(SHE9)	17.202530096815	-28.4050601936300	0.502793539312832	YDR393W = 0.06008 + -0.0749 MAC1 + -0.0967 GAT3	YMR021C(MAC1)	YLR013W(GAT3)	0.0600772102658168	-0.0749024155815502	-0.096698947405215
YDR394W(RPT3)	15.5898337042993	-27.1796674085985	1.11708045785434	YDR394W = 0.02484 + -0.07374 MAC1	YMR021C(MAC1)	0.0248415055543875	-0.0737441346930025
YDR395W(SXM1)	17.370698506234	-26.741397012468	0.409494989186157	YDR395W = 0.02407 + -0.14001 MAC1 + 0.14 FZF1 + -0.11902 HIR3	YMR021C(MAC1)	YGL254W(FZF1)	YJR140C(HIR3)	0.0240654834825567	-0.140007205573521	0.140003671348473	-0.119020563154113
YDR396W(NA)	17.9327317618167	-29.8654635236335	0.406452901356242	YDR396W = 0.00483 + -0.15375 FAP7 + 0.12739 FZF1	YDL166C(FAP7)	YGL254W(FZF1)	0.00483002697123258	-0.153752266705899	0.127393878320494
YDR397C(NCB2)	15.7854416532412	-25.5708833064824	0.331777499592932	YDR397C = 0.01769 + -0.20195 DAL82 + 0.12167 HAL9	YNL314W(DAL82)	YOL089C(HAL9)	0.017691073067901	-0.201954052632999	0.121666709047773
YDR398W(UTP5)	13.8272638541219	-17.6545277082437	0.421248929762991	YDR398W = 0.08862 + -0.26222 CST6 + -0.14878 MAC1 + 0.14183 CAD1 + -0.15086 DAL82	YIL036W(CST6)	YMR021C(MAC1)	YDR423C(CAD1)	YNL314W(DAL82)	0.0886224371220435	-0.262221564202281	-0.148779738400969	0.14182582764848	-0.150861671494731
YDR399W(HPT1)	14.6261167759935	-23.252233551987	0.560421894386042	YDR399W = 0.02152 + -0.20771 DAL82 + 0.12515 HAL9	YNL314W(DAL82)	YOL089C(HAL9)	0.0215218108029125	-0.207708048792431	0.125146004689289
YDR400W(URH1)	10.0077476770360	-16.0154953540721	1.40688026498823	YDR400W = 0.05036 + -0.1111 FKH1	YIL131C(FKH1)	0.0503590558323782	-0.111104406586540
YDR401W(NA)	14.7264932263278	-25.4529864526556	0.644464873289667	YDR401W = 0.02821 + -0.08051 DAL82	YNL314W(DAL82)	0.0282060345034299	-0.0805068338421871
YDR402C(DIT2)	24.5321254376115	-43.0642508752229	0.139781134577068	YDR402C = -0.00967 + 0.16771 GAL4 + -0.14872 KSS1	YPL248C(GAL4)	YGR040W(KSS1)	-0.00966760845844383	0.167710051065825	-0.148724759365186
YDR403W(DIT1)	9.8777443487821	-15.7554886975642	0.780532850510575	YDR403W = -0.04401 + 0.12206 DAL82	YNL314W(DAL82)	-0.0440058121059537	0.122059550692432
YDR404C(RPB7)	14.7459133440283	-25.4918266880566	0.653531379188243	YDR404C = 0.01582 + -0.02642 ASH1	YKL185W(ASH1)	0.0158210800850322	-0.0264170800559161
YDR405W(MRP20)	11.9996958452109	-17.9993916904218	0.551345732081589	YDR405W = -0.00241 + -0.20306 HIR1 + 0.14409 HOG1	YBL008W(HIR1)	YLR113W(HOG1)	-0.00240685036474298	-0.203061635657230	0.144089857643000
YDR406W(PDR15)	3.95196777673156	-1.90393555346311	2.78682758683191	YDR406W = 0.03604 + -0.22159 FKH1 + 0.17611 HAP2	YIL131C(FKH1)	YGL237C(HAP2)	0.0360383108841907	-0.221594385594443	0.176112578162996
YDR407C(TRS120)	8.1574202391532	-12.3148404783064	1.36871312551209	YDR407C = 0.03139 + -0.07816 MAC1	YMR021C(MAC1)	0.0313933025197142	-0.0781576307484087
YDR408C(ADE8)	11.7876905189773	-19.5753810379546	0.878702332427437	YDR408C = 0.06306 + -0.15985 BAS1	YKR099W(BAS1)	0.0630588502975961	-0.159852257080712
YDR409W(SIZ1)	8.87061702479738	-11.7412340495948	1.02086193049404	YDR409W = 0.04473 + -0.39485 HAC1 + 0.17047 CAD1	YFL031W(HAC1)	YDR423C(CAD1)	0.0447282022524168	-0.394852678925300	0.170474392217061
YDR410C(STE14)	7.71864456313185	-11.4372891262637	0.820482413016214	YDR410C = 0.04663 + -0.09604 CIN5	YOR028C(CIN5)	0.0466342981690242	-0.0960448976440143
YDR411C(DFM1)	10.1314188313258	-16.2628376626517	1.28758833666830	YDR411C = 0.02644 + -0.07353 MAC1	YMR021C(MAC1)	0.0264400346815262	-0.0735280611482273
YDR412W(NA)	10.8395209746598	-17.6790419493195	0.513085623199121	YDR412W = 0.0168 + -0.02398 ASH1	YKL185W(ASH1)	0.0168015319995531	-0.0239785925923738
YDR413C(NA)	7.6097000072498	-11.2194000144996	0.919359796766109	YDR413C = 0.02706 + -0.06667 CAD1	YDR423C(CAD1)	0.0270620730327226	-0.0666684600757769
YDR414C(ERD1)	18.0733318506603	-28.1466637013206	0.233773884976175	YDR414C = 0.05352 + -0.16179 DAL82 + 0.15833 CAD1 + -0.13641 DAT1	YNL314W(DAL82)	YDR423C(CAD1)	YML113W(DAT1)	0.0535247761632846	-0.161792018037072	0.158328762922088	-0.136406203168549
YDR415C(NA)	14.8315566984120	-23.6631133968239	0.566706091383209	YDR415C = 0.00727 + -0.16905 DAL82 + 0.11788 HAL9	YNL314W(DAL82)	YOL089C(HAL9)	0.0072717979902914	-0.169047652985068	0.117884353062624
YDR416W(SYF1)	17.7030715783205	-31.406143156641	1.14579915766829	YDR416W = 0.01737 + -0.05432 MAC1	YMR021C(MAC1)	0.0173745894691144	-0.0543238209334574
YDR417C(NA)	12.1309298055709	-18.2618596111417	0.563156879773327	YDR417C = 0.01515 + -0.2412 GAL4 + 0.18807 KSS1	YPL248C(GAL4)	YGR040W(KSS1)	0.0151539502418747	-0.241202398842524	0.188071301503566
YDR418W(RPL12B)	11.4908535710696	-18.9817071421392	1.31449252462128	YDR418W = 0.01947 + -0.05849 FAP7	YDL166C(FAP7)	0.0194715002013907	-0.0584898572850532
YDR419W(RAD30)	16.4358640728879	-28.8717281457758	0.695221717178369	YDR419W = 0.03307 + -0.09668 DAL82	YNL314W(DAL82)	0.0330652205104966	-0.0966753067279446
YDR420W(HKR1)	15.0810596675952	-26.1621193351903	0.404053778707058	YDR420W = 0.04203 + -0.11715 DAL82	YNL314W(DAL82)	0.0420308191980959	-0.117150767160889
YDR421W(ARO80)	18.485253636841	-30.970507273682	0.304111375494934	YDR421W = 0.0188 + -0.1397 GAL4 + 0.15412 HAP3	YPL248C(GAL4)	YBL021C(HAP3)	0.0187961661527916	-0.139698853183046	0.154122087028259
YDR422C(SIP1)	24.8856253116778	-45.7712506233556	0.129798251336801	YDR422C = 0.01686 + -0.03295 CIN5	YOR028C(CIN5)	0.0168556277058525	-0.0329486953209895
YDR423C(CAD1)	19.5046870632351	-35.0093741264702	0.521945956864547	YDR423C = 0.00436 + -0.11645 ACA1	YER045C(ACA1)	0.00435583150363308	-0.116454997948667
YDR424C(DYN2)	18.2129171383182	-32.4258342766365	0.314053097886282	YDR424C = 0.01416 + -0.05103 DAL82	YNL314W(DAL82)	0.014162446565335	-0.0510303442002429
YDR425W(SNX41)	17.9361761492342	-31.8723522984685	0.353605353468328	YDR425W = 0.01436 + -0.04517 DAL82	YNL314W(DAL82)	0.0143579925026590	-0.0451694577606382
YDR426C(NA)	10.7429296559051	-17.4858593118101	0.755258834108522	YDR426C = -0.0438 + 0.12765 DAL82	YNL314W(DAL82)	-0.0437956186310214	0.127652355044175
YDR427W(RPN9)	9.75863316012725	-15.5172663202545	0.764701595033563	YDR427W = 0.01949 + -0.05126 MAC1	YMR021C(MAC1)	0.019485474423092	-0.0512555940710177
YDR428C(NA)	9.87150405433736	-15.7430081086747	1.11498890604531	YDR428C = -0.02594 + 0.06689 HAL9	YOL089C(HAL9)	-0.0259433927547323	0.0668896660208676
YDR429C(TIF35)	4.26626600480227	-2.53253200960455	2.13564350086233	YDR429C = -0.14991 + 0.11173 IFH1 + 0.20122 HAL9	YLR223C(IFH1)	YOL089C(HAL9)	-0.149909619891133	0.111725854445679	0.201215522091275
YDR430C(CYM1)	8.9091943219164	-13.8183886438328	1.23073944302591	YDR430C = 0.01737 + -0.05497 ARG81	YML099C(ARG81)	0.0173744804967556	-0.0549738218879757
YDR431W(NA)	16.5893938478275	-29.1787876956549	0.542009141203165	YDR431W = 0.00462 + -0.06935 HIR1	YBL008W(HIR1)	0.00461761341419028	-0.0693499623987567
YDR432W(NPL3)	16.5757873567655	-27.1515747135309	0.423804177902802	YDR432W = 0.05998 + -0.10781 GAT1 + -0.13759 GCN4	YFL021W(GAT1)	YEL009C(GCN4)	0.0599808511458156	-0.107807651881790	-0.137593635907307
YDR433W(NA)	15.7061919282961	-27.4123838565922	0.661375724104087	YDR433W = 0.01035 + -0.0911 HIR1	YBL008W(HIR1)	0.0103542629460571	-0.09109710164663
YDR434W(GPI17)	18.6133311243681	-33.2266622487362	0.297576567911489	YDR434W = 0.04826 + -0.13637 DAL82	YNL314W(DAL82)	0.0482644770784783	-0.136368328617917
YDR435C(PPM1)	8.87975075375125	-13.7595015075025	0.840273642676955	YDR435C = -0.05126 + 0.11983 BAS1	YKR099W(BAS1)	-0.0512637194552677	0.119833236558518
YDR436W(PPZ2)	7.20211721566743	-10.4042344313349	3.36832591531211	YDR436W = -0.02927 + 0.14578 GAL4	YPL248C(GAL4)	-0.0292741555124601	0.145784147086064
YDR437W(NA)	9.27435559978947	-14.5487111995789	1.22950000796147	YDR437W = 0.03559 + -0.09208 MAC1	YMR021C(MAC1)	0.0355921409865202	-0.0920760738031479
YDR438W(NA)	11.9399849936562	-19.8799699873124	0.728883744892455	YDR438W = -0.01939 + 0.0468 CAD1	YDR423C(CAD1)	-0.0193871654538358	0.0467955660811947
YDR439W(LRS4)	16.997525333617	-27.995050667234	0.230527870284246	YDR439W = 0.0808 + -0.13516 GAT3 + -0.13447 HAC1	YLR013W(GAT3)	YFL031W(HAC1)	0.0807994343499599	-0.135164535850141	-0.134468306017865
YDR440W(DOT1)	12.1932845836597	-20.3865691673194	0.650414079142412	YDR440W = 0.02776 + -0.06602 HAL9	YOL089C(HAL9)	0.0277589538893764	-0.0660218026602061
YDR441C(APT2)	16.4126897805337	-24.8253795610673	0.621495499515137	YDR441C = 0.05589 + -0.2387 DAL82 + 0.2498 HAC1 + -0.10801 FAP7	YNL314W(DAL82)	YFL031W(HAC1)	YDL166C(FAP7)	0.0558870468172038	-0.23870250977359	0.249796485570177	-0.108012006720838
YDR442W(NA)	17.0288943560947	-30.0577887121895	0.522288927183395	YDR442W = 0.04205 + -0.13158 DAL82	YNL314W(DAL82)	0.0420476231881743	-0.131578679135523
YDR443C(SSN2)	10.9968995879344	-17.9937991758687	1.10535352480783	YDR443C = 0.05878 + -0.16836 DAL82	YNL314W(DAL82)	0.0587812520290587	-0.168363066729155
YDR444W(NA)	19.8701716613323	-33.7403433226645	0.507825324518385	YDR444W = 0.01301 + -0.11827 DAT1 + 0.08422 CAD1	YML113W(DAT1)	YDR423C(CAD1)	0.0130095775562665	-0.118267854439678	0.0842175090820978
YDR445C(NA)	13.3123826024002	-20.6247652048005	1.14000629181279	YDR445C = 0.09566 + -0.14395 DAL82 + -0.1277 GAT3	YNL314W(DAL82)	YLR013W(GAT3)	0.0956621121265266	-0.143954310057402	-0.127701413966993
YDR446W(ECM11)	15.4413292843029	-26.8826585686058	0.423546881708828	YDR446W = 0.01045 + -0.03434 DAL82	YNL314W(DAL82)	0.0104544538377908	-0.0343366220016433
YDR447C(RPS17B)	12.3437327872340	-18.6874655744679	0.96139132630585	YDR447C = 0.02375 + -0.259 GAL4 + 0.34814 DAL81	YPL248C(GAL4)	YIR023W(DAL81)	0.0237526271567129	-0.259001620445299	0.34813672157035
YDR448W(ADA2)	19.3519716322129	-32.7039432644259	0.140864113420699	YDR448W = 0.07257 + -0.13003 DAT1 + -0.14085 GCN4	YML113W(DAT1)	YEL009C(GCN4)	0.0725739705502224	-0.130025829543179	-0.140854031063346
YDR449C(UTP6)	17.2111754093550	-26.4223508187099	0.211599414520044	YDR449C = 0.02973 + -0.25433 ACA1 + 0.11112 HIR1 + -0.07175 DAT1	YER045C(ACA1)	YBL008W(HIR1)	YML113W(DAT1)	0.0297262456047875	-0.254326971550181	0.111117520072121	-0.0717527418121111
YDR450W(RPS18A)	8.53671419378224	-13.0734283875645	0.941270805549283	YDR450W = 0.0309 + -0.05282 CIN5	YOR028C(CIN5)	0.030902322126953	-0.0528190491901228
YDR451C(YHP1)	4.67343236885413	-5.34686473770826	3.06965756644378	YDR451C = -0.06948 + 0.27709 HMS1	YOR032C(HMS1)	-0.069476262008232	0.277089691054063
YDR452W(PPN1)	12.4459066078317	-20.8918132156634	0.561944198187694	YDR452W = -0.02641 + 0.11609 GAL80	YML051W(GAL80)	-0.0264089038714387	0.116087955845520
YDR453C(TSA2)	11.0175077044490	-14.0350154088981	0.925368467397968	YDR453C = 0.01701 + -0.1583 GZF3 + 0.2067 ABF1 + -0.11754 FKH1	YJL110C(GZF3)	YKL112W(ABF1)	YIL131C(FKH1)	0.0170052495333002	-0.158300665622566	0.206699038810018	-0.117539352024371
YDR454C(GUK1)	13.4934537190067	-22.9869074380134	0.56649919579128	YDR454C = 0.01146 + -0.03489 ARG81	YML099C(ARG81)	0.0114582390996244	-0.0348895589360137
YDR455C(NA)	6.92465423849451	-9.84930847698902	1.17811441481632	YDR455C = 0.0276 + -0.06664 MAC1	YMR021C(MAC1)	0.0276025279236423	-0.0666388579184008
YDR456W(NHX1)	16.8084172307758	-29.6168344615516	0.71981310798911	YDR456W = 0.02607 + -0.07951 DAL82	YNL314W(DAL82)	0.0260727966245246	-0.0795056616221127
YDR457W(TOM1)	12.2803045156258	-16.5606090312516	0.885791544005952	YDR457W = 0.20544 + -0.16982 CAD1 + -0.27512 ASK10 + -0.12977 HIR1	YDR423C(CAD1)	YGR097W(ASK10)	YBL008W(HIR1)	0.205437955245190	-0.169823286264363	-0.275115992421491	-0.129773303339488
YDR458C(NA)	11.5534680975670	-19.1069361951340	1.00070495345941	YDR458C = 0.02465 + -0.06551 MAC1	YMR021C(MAC1)	0.0246521314526416	-0.065509373461621
YDR459C(NA)	12.7381540161126	-21.4763080322251	0.912503576209861	YDR459C = 0.01728 + -0.04861 FZF1	YGL254W(FZF1)	0.0172827334694643	-0.0486083504462224
YDR460W(TFB3)	6.44372674792471	-8.88745349584942	3.07636196017305	YDR460W = -0.02272 + 0.11203 GAL4	YPL248C(GAL4)	-0.0227198462169366	0.112032595361418
YDR461W(MFA1)	5.47545905901046	-6.95091811802092	1.82327197958303	YDR461W = -0.05188 + 0.08498 CRZ1	YNL027W(CRZ1)	-0.0518818911528766	0.0849825954135808
YDR462W(MRPL28)	15.4173532419932	-26.8347064839864	0.393711745432197	YDR462W = 0.03205 + -0.0836 BAS1	YKR099W(BAS1)	0.0320511668860465	-0.0836017734219167
YDR463W(STP1)	18.1344526239224	-32.2689052478447	0.525819176186787	YDR463W = 0.03267 + -0.086 DAL82	YNL314W(DAL82)	0.0326658763188289	-0.0860022542935028
YDR464W(SPP41)	16.0781040830538	-28.1562081661077	0.414128800092253	YDR464W = 0.01882 + -0.04431 KRE33	YNL132W(KRE33)	0.0188210981038446	-0.0443055330085662
YDR465C(RMT2)	9.8995452915756	-15.7990905831512	1.13833156136950	YDR465C = 0.00764 + -0.18364 AFT2	YPL202C(AFT2)	0.00764486846056119	-0.183643258878920
YDR466W(PKH3)	14.4821219716016	-22.9642439432032	0.679455614969274	YDR466W = -0.00931 + 0.11116 FKH1 + -0.10165 ABF1	YIL131C(FKH1)	YKL112W(ABF1)	-0.00930570895156775	0.111161357993055	-0.101649266430734
YDR467C(NA)	18.0125460338105	-32.0250920676209	0.47894018479643	YDR467C = -0.0343 + 0.08527 BAS1	YKR099W(BAS1)	-0.0343048518425443	0.0852718167748354
YDR468C(TLG1)	13.6346162878521	-23.2692325757042	0.436119638770524	YDR468C = 0.02728 + -0.07435 DAL82	YNL314W(DAL82)	0.0272841427033433	-0.074349739232405
YDR469W(SDC1)	12.4842941516120	-20.9685883032241	0.960876858502242	YDR469W = 0.05318 + -0.14745 DAL82	YNL314W(DAL82)	0.0531827756683352	-0.147446722795492
YDR470C(UGO1)	23.5419121811649	-39.0838243623298	0.100570028894732	YDR470C = 0.01848 + -0.19959 DAL82 + 0.10707 HAL9 + 0.12403 ACA1	YNL314W(DAL82)	YOL089C(HAL9)	YER045C(ACA1)	0.0184816260096075	-0.199589557483238	0.107069276020375	0.124027608888663
YDR471W(RPL27B)	11.7167260872088	-19.4334521744176	1.13238929133809	YDR471W = 0.02554 + -0.12362 GAL4	YPL248C(GAL4)	0.0255413217901608	-0.123617021563492
YDR472W(TRS31)	15.4250529981014	-26.8501059962027	0.845625064301603	YDR472W = 0.00709 + -0.12547 AFT2	YPL202C(AFT2)	0.00709126461138413	-0.125470741705875
YDR473C(PRP3)	18.3906346956740	-30.7812693913481	0.328743800499653	YDR473C = 0.01629 + -0.08811 FZF1 + 0.0568 GAT1	YGL254W(FZF1)	YFL021W(GAT1)	0.0162942218511692	-0.088107559903176	0.0567985057962547
YDR474C(NA)	8.017957295519	-10.0359145910380	1.34291048038819	YDR474C = -0.03926 + 0.27683 DAL82 + -0.21041 HAC1	YNL314W(DAL82)	YFL031W(HAC1)	-0.0392608946920023	0.276833093418062	-0.210410529621591
YDR475C(JIP4)	15.6561498659011	-25.3122997318022	0.455357235087879	YDR475C = -0.01275 + 0.19577 GAL4 + -0.16197 CRZ1	YPL248C(GAL4)	YNL027W(CRZ1)	-0.0127532300962422	0.195774247764852	-0.161966365836563
YDR476C(NA)	9.709807646581	-15.419615293162	1.25964694743287	YDR476C = -0.00682 + 0.16184 AFT2	YPL202C(AFT2)	-0.00681837470431486	0.16184352613662
YDR477W(SNF1)	14.0674390189745	-22.1348780379491	1.3726788800483	YDR477W = -0.03359 + -0.1245 HIR1 + 0.13145 DAL82	YBL008W(HIR1)	YNL314W(DAL82)	-0.0335884922431879	-0.124504878020886	0.131450397237919
YDR478W(SNM1)	8.1166681608278	-12.2333363216556	2.27398224127434	YDR478W = -0.03263 + 0.09115 MAC1	YMR021C(MAC1)	-0.0326332609900665	0.0911453201834054
YDR479C(PEX29)	10.4186822232685	-16.8373644465370	1.03449364116541	YDR479C = 0.00229 + -0.06724 HIR1	YBL008W(HIR1)	0.00229482064032850	-0.0672433456921911
YDR480W(DIG2)	14.2091566837131	-20.4183133674261	0.441771158661732	YDR480W = -0.03618 + 0.12289 CST6 + -0.12627 IFH1 + 0.3003 GAL80	YIL036W(CST6)	YLR223C(IFH1)	YML051W(GAL80)	-0.0361774024025714	0.122890267030112	-0.126272606998162	0.300297240878655
YDR481C(PHO8)	11.7559379690753	-15.5118759381506	0.56682673902104	YDR481C = -0.11013 + 0.25444 HAP5 + 0.21135 HSF1 + -0.12646 HIR1	YOR358W(HAP5)	YGL073W(HSF1)	YBL008W(HIR1)	-0.110128204676713	0.25443984872728	0.211347668843045	-0.126463317502611
YDR482C(CWC21)	9.19773122978635	-14.3954624595727	0.903934765877616	YDR482C = -0.06181 + 0.16905 DAL82	YNL314W(DAL82)	-0.0618070680477915	0.169049582432966
YDR483W(KRE2)	11.6632152680442	-17.3264305360885	0.617151950257987	YDR483W = 0.00084 + -0.29289 HIR1 + 0.19795 GCR1	YBL008W(HIR1)	YPL075W(GCR1)	0.000842631727090898	-0.292894681113532	0.19794614477628
YDR484W(VPS52)	12.3775547227365	-20.7551094454730	0.737550101479441	YDR484W = -0.03729 + 0.1109 DAL82	YNL314W(DAL82)	-0.0372937006598551	0.110902083072279
YDR485C(VPS72)	11.2232134661620	-16.4464269323239	1.34588080748629	YDR485C = -0.02265 + 0.20617 GAL4 + -0.2736 HAP3	YPL248C(GAL4)	YBL021C(HAP3)	-0.0226548079974156	0.206169370272619	-0.273600030545697
YDR486C(VPS60)	16.1721490211316	-26.3442980422632	0.581521036487334	YDR486C = 0.01115 + -0.1454 DAL82 + 0.09226 HAL9	YNL314W(DAL82)	YOL089C(HAL9)	0.0111526882376198	-0.145399663192838	0.0922581164437175
YDR487C(RIB3)	10.5800500003247	-17.1601000006494	1.86753590429229	YDR487C = 0.03077 + -0.09832 FAP7	YDL166C(FAP7)	0.0307708837278196	-0.0983225003157999
YDR488C(PAC11)	17.6135520499172	-29.2271040998345	0.670546663893421	YDR488C = 0.02506 + -0.17245 DAT1 + 0.16651 HAC1	YML113W(DAT1)	YFL031W(HAC1)	0.0250550353609132	-0.172450073227233	0.166511774465585
YDR489W(SLD5)	15.1248432257534	-24.2496864515067	0.657005830478607	YDR489W = -0.05424 + 0.0647 IFH1 + 0.05295 GAT1	YLR223C(IFH1)	YFL021W(GAT1)	-0.054239253170313	0.0646956252736462	0.0529518691458411
YDR490C(PKH1)	14.8456187677596	-25.6912375355191	0.281521047360575	YDR490C = -0.0295 + 0.06141 HAL9	YOL089C(HAL9)	-0.0294956362244801	0.0614140460185263
YDR491C(NA)	17.7188435267421	-31.4376870534843	0.409576275466739	YDR491C = 0.01746 + -0.12988 DIG1	YPL049C(DIG1)	0.0174613195279082	-0.129883909019813
YDR492W(IZH1)	9.75813559483227	-15.5162711896645	0.761793400953641	YDR492W = -0.06664 + 0.15106 HAL9	YOL089C(HAL9)	-0.0666356497920199	0.151060578662067
YDR493W(FMP36)	3.20588962704414	-2.41177925408828	2.41218878374144	YDR493W = 0.04109 + -0.11162 MAC1	YMR021C(MAC1)	0.041090709506937	-0.111623857023737
YDR494W(RSM28)	19.3096610110624	-30.6193220221248	0.35688512498525	YDR494W = 0.00889 + -0.21277 DAL82 + 0.13522 HAL9 + 0.1292 HAP3	YNL314W(DAL82)	YOL089C(HAL9)	YBL021C(HAP3)	0.00889132181090266	-0.212769931732639	0.135216175140493	0.129204892754267
YDR495C(VPS3)	10.5815277123147	-17.1630554246294	1.62602847444634	YDR495C = 0.04338 + -0.11279 MAC1	YMR021C(MAC1)	0.0433820883049603	-0.112788198209489
YDR496C(PUF6)	11.7222300498502	-17.4444600997003	0.65023809622472	YDR496C = 0.04213 + -0.31633 GAL4 + 0.19618 HOG1	YPL248C(GAL4)	YLR113W(HOG1)	0.042131106404337	-0.316334354737391	0.196180496691677
YDR497C(ITR1)	3.37651281527781	-2.75302563055562	2.04870406826449	YDR497C = -0.06744 + 0.1295 CIN5	YOR028C(CIN5)	-0.0674402477602675	0.129495344402465
YDR498C(SEC20)	16.937862972347	-29.875725944694	0.772681592203966	YDR498C = -0.01107 + 0.03797 MAC1	YMR021C(MAC1)	-0.0110744847651042	0.0379727478409286
YDR499W(LCD1)	17.4049480484556	-28.8098960969113	0.389170233049284	YDR499W = -0.00347 + 0.10773 GAL4 + -0.09851 DAL80	YPL248C(GAL4)	YKR034W(DAL80)	-0.00347034228020481	0.107728085056450	-0.098505142022116
YDR500C(RPL37B)	13.8906324364659	-23.7812648729318	0.893735830098813	YDR500C = 0.01022 + -0.01644 ASH1	YKL185W(ASH1)	0.0102190538312391	-0.0164362335277307
YDR501W(PLM2)	9.52381510907518	-13.0476302181504	0.943121210125937	YDR501W = -0.05117 + 0.3248 GAL80 + -0.06543 IFH1	YML051W(GAL80)	YLR223C(IFH1)	-0.0511734028515787	0.324803163292357	-0.0654266113521928
YDR502C(SAM2)	9.42821335929635	-14.8564267185927	0.983257409829531	YDR502C = 0.02191 + -0.03516 ASH1	YKL185W(ASH1)	0.0219061615295109	-0.0351641648313312
YDR503C(LPP1)	11.8809719042766	-17.7619438085532	0.728446669021601	YDR503C = -0.05891 + 0.27433 GAL80 + -0.12562 GCN4	YML051W(GAL80)	YEL009C(GCN4)	-0.0589052343844307	0.274327196928893	-0.125620343263546
YDR504C(SPG3)	12.1826520712141	-20.3653041424281	0.890331761679223	YDR504C = -0.01366 + 0.11438 CST6	YIL036W(CST6)	-0.0136575661358665	0.114375716436895
YDR505C(PSP1)	13.5537281423699	-23.1074562847399	0.684855628926121	YDR505C = -0.017 + 0.15694 CST6	YIL036W(CST6)	-0.0169950199135654	0.156940033532610
YDR506C(NA)	14.4617344843535	-22.9234689687070	0.316099591318593	YDR506C = 0.14547 + -0.21964 ASK10 + -0.14734 GZF3	YGR097W(ASK10)	YJL110C(GZF3)	0.14547046923538	-0.219636875913704	-0.147335140632000
YDR507C(GIN4)	5.41514965565414	-6.83029931130828	3.45566694283545	YDR507C = -0.11008 + 0.43425 GAL80	YML051W(GAL80)	-0.110075772978257	0.434249205589623
YDR508C(GNP1)	17.8124590294863	-31.6249180589727	0.701896774578475	YDR508C = 0.13102 + -0.26451 FKH2	YNL068C(FKH2)	0.131022189498083	-0.264513108318162
YDR509W(NA)	14.3097177901966	-24.6194355803931	0.673698883547942	YDR509W = -0.05855 + 0.22316 HMS1	YOR032C(HMS1)	-0.0585485228218855	0.223160059405991
YDR510W(SMT3)	12.1494022913803	-20.2988045827605	0.867904503114831	YDR510W = 0.05161 + -0.13518 DAL82	YNL314W(DAL82)	0.0516076223583063	-0.135177438295507
YDR511W(ACN9)	10.8624507071968	-17.7249014143936	0.790809700075952	YDR511W = 0.03689 + -0.10592 DAL82	YNL314W(DAL82)	0.0368885592974396	-0.105920528354898
YDR512C(EMI1)	14.1899115562703	-24.3798231125406	0.579904444134583	YDR512C = -0.00718 + 0.05222 HIR1	YBL008W(HIR1)	-0.00718239077672686	0.0522184493311676
YDR513W(TTR1)	14.6855863395786	-21.3711726791572	0.524305231597096	YDR513W = -0.00224 + 0.36069 KSS1 + -0.22796 GCR2 + -0.13462 GAL4	YGR040W(KSS1)	YNL199C(GCR2)	YPL248C(GAL4)	-0.00224318077806055	0.360691244330396	-0.227955011139134	-0.134622621645169
YDR514C(NA)	12.7695009942626	-21.5390019885251	1.20851009644044	YDR514C = 0.00536 + -0.09087 AFT2	YPL202C(AFT2)	0.00536466987339329	-0.0908703120033565
YDR515W(SLF1)	19.8806099253489	-29.7612198506979	0.0882983132497732	YDR515W = 0.08754 + 2.08045 CST6 + -0.19012 IFH1 + -2.66048 GTS1 + 0.95688 FHL1	YIL036W(CST6)	YLR223C(IFH1)	YGL181W(GTS1)	YPR104C(FHL1)	0.0875422244986065	2.08044532110151	-0.190115117598991	-2.66048395755128	0.956875579784275
YDR516C(EMI2)	11.9569139679958	-17.9138279359917	0.693154344306338	YDR516C = -0.11417 + 0.1056 CAD1 + 0.25555 HMS1	YDR423C(CAD1)	YOR032C(HMS1)	-0.114172719437694	0.105600498337418	0.255548516076252
YDR517W(GRH1)	17.0971712180600	-26.1943424361200	0.261514969575483	YDR517W = -0.00312 + 0.07516 FZF1 + -0.18289 DAT1 + 0.1197 CAD1	YGL254W(FZF1)	YML113W(DAT1)	YDR423C(CAD1)	-0.00312466313834968	0.0751560731294508	-0.182885528829811	0.119704757054437
YDR518W(EUG1)	12.9792806804942	-21.9585613609884	0.791069715751085	YDR518W = 0.04496 + -0.13082 DAL82	YNL314W(DAL82)	0.0449608036160172	-0.130817754111661
YDR519W(FPR2)	14.7591766057303	-21.5183532114607	0.596494927280675	YDR519W = 0.04319 + -0.21033 DAL82 + 0.29154 HAC1 + -0.1345 FAP7	YNL314W(DAL82)	YFL031W(HAC1)	YDL166C(FAP7)	0.0431880828742456	-0.210328442128833	0.29154226842374	-0.134502755261248
YDR520C(NA)	20.3021242375262	-36.6042484750523	0.423601444076752	YDR520C = 0.00878 + -0.05302 BYE1	YKL005C(BYE1)	0.0087834762822054	-0.0530203578725204
YDR521W(NA)	18.5687197350402	-33.1374394700804	0.359597205630255	YDR521W = 0.01604 + -0.06368 GAL80	YML051W(GAL80)	0.0160415595100002	-0.0636825630788018
YDR522C(SPS2)	13.2396360057379	-20.4792720114758	0.945848214391323	YDR522C = -0.03151 + 0.2608 DAL82 + -0.21194 HAC1	YNL314W(DAL82)	YFL031W(HAC1)	-0.0315096779547866	0.260797149082606	-0.211941844471595
YDR523C(SPS1)	11.0926583970450	-14.1853167940899	0.411048357870778	YDR523C = 0.04162 + 0.34213 CST6 + -0.09278 IFH1 + -0.1317 HSF1	YIL036W(CST6)	YLR223C(IFH1)	YGL073W(HSF1)	0.0416248016998227	0.342128260052657	-0.0927781437855211	-0.131703679568344
YDR524C(AGE1)	9.11573492161875	-14.2314698432375	1.05874891563419	YDR524C = -0.01865 + 0.0557 MAC1	YMR021C(MAC1)	-0.0186539154177131	0.0556996086567693
YDR525W(API2)	10.2955947050720	-12.5911894101441	0.659552207282691	YDR525W = 0.01649 + -0.47538 CST6 + 0.14905 IFH1 + -0.13934 HAP5	YIL036W(CST6)	YLR223C(IFH1)	YOR358W(HAP5)	0.0164908191321829	-0.475380139224436	0.149048524041775	-0.139338793985545
YDR526C(NA)	14.1135393135480	-24.2270786270961	1.26392465780088	YDR526C = -0.00676 + 0.06215 GAL4	YPL248C(GAL4)	-0.00675571783238326	0.0621468388445896
YDR527W(RBA50)	12.8862367037318	-21.7724734074637	0.843101123834672	YDR527W = -0.02386 + 0.06397 HAL9	YOL089C(HAL9)	-0.0238594779991007	0.0639673295143213
YDR528W(HLR1)	10.3398281772835	-14.6796563545670	2.70135195005145	YDR528W = -0.12381 + 0.3658 AFT2 + 0.41813 HMS1	YPL202C(AFT2)	YOR032C(HMS1)	-0.123809337512296	0.365799784661523	0.418131621991288
YDR529C(QCR7)	7.96637092211318	-11.9327418442264	0.639634635734233	YDR529C = -0.04956 + 0.17924 HMS1	YOR032C(HMS1)	-0.0495571760060966	0.179239412182525
YDR530C(APA2)	12.1782147389080	-20.3564294778160	0.662115012510099	YDR530C = -0.05385 + 0.1495 DAL82	YNL314W(DAL82)	-0.0538533874481227	0.149496829735405
YDR531W(NA)	14.3972714861400	-24.7945429722799	0.650129051672003	YDR531W = -0.01775 + 0.04072 ABF1	YKL112W(ABF1)	-0.0177505538950276	0.0407229943334358
YDR532C(NA)	5.27056122701551	-6.54112245403103	1.14506595951657	YDR532C = -0.04318 + 0.12392 DAL82	YNL314W(DAL82)	-0.0431765803040604	0.123916036181764
YDR533C(HSP31)	12.5336187304167	-21.0672374608334	0.685058560629241	YDR533C = -0.04588 + 0.15176 HMS1	YOR032C(HMS1)	-0.0458837281610815	0.151761477213655
YDR534C(FIT1)	17.0456750364678	-30.0913500729356	0.751760364426192	YDR534C = 0.05153 + -0.11009 DAL82	YNL314W(DAL82)	0.0515331224585334	-0.110091453024372
YDR535C(NA)	10.6130089297333	-17.2260178594665	1.46011508766538	YDR535C = -0.03573 + 0.05462 IFH1	YLR223C(IFH1)	-0.0357275008084754	0.0546233984103802
YDR536W(STL1)	1.44890493982873	1.10219012034255	3.45869078737229	YDR536W = -0.06198 + 0.15728 MAC1	YMR021C(MAC1)	-0.0619785261217247	0.157284297893567
YDR537C(NA)	16.7626485594645	-29.525297118929	0.460560892403576	YDR537C = 0.04873 + -0.14038 DAL82	YNL314W(DAL82)	0.0487328108248327	-0.140380105566492
YDR538W(PAD1)	15.8132645937449	-27.6265291874899	0.457285349800035	YDR538W = 0.02309 + -0.06592 DAL82	YNL314W(DAL82)	0.0230876113235429	-0.0659170030904752
YDR539W(NA)	15.4018445748723	-26.8036891497447	0.690217908141208	YDR539W = 0.03359 + -0.10723 DAL82	YNL314W(DAL82)	0.0335879448870392	-0.107226960137384
YDR540C(NA)	20.5937305170494	-37.1874610340988	0.710209134221345	YDR540C = -0.02421 + 0.06118 CAD1	YDR423C(CAD1)	-0.0242107342678920	0.0611836590663236
YDR541C(NA)	16.2231252184751	-26.4462504369502	0.482749105911994	YDR541C = -0.00111 + 0.0966 FZF1 + -0.10375 MAC1	YGL254W(FZF1)	YMR021C(MAC1)	-0.00110966643495974	0.0966018888378934	-0.103749932801778
YDR542W(NA)	12.7718312255562	-19.5436624511124	0.96662235835062	YDR542W = 0.03058 + -0.19278 DAL82 + 0.09671 CAD1	YNL314W(DAL82)	YDR423C(CAD1)	0.0305765288770556	-0.192783706248438	0.096713752461318
YDR543C(NA)	14.5641866867810	-25.1283733735619	1.08896239323841	YDR543C = 0.01911 + -0.05682 FAP7	YDL166C(FAP7)	0.0191117188302324	-0.0568178125159466
YDR544C(NA)	10.5440194401521	-17.0880388803041	0.72168631017497	YDR544C = -0.04897 + 0.17954 HMS1	YOR032C(HMS1)	-0.0489670199670824	0.179535395898931
YDR545W(YRF1-1)	5.58624944535322	-7.17249889070643	1.88143569081120	YDR545W = -0.09755 + 0.36434 HMS1	YOR032C(HMS1)	-0.0975460291616103	0.364336128690949
YEL001C(NA)	16.2090785262697	-28.4181570525394	0.290543356565917	YEL001C = -0.00964 + 0.0697 CST6	YIL036W(CST6)	-0.00963858065162736	0.0697005291529182
YEL002C(WBP1)	12.295763695408	-20.591527390816	1.86032295908057	YEL002C = 0.03308 + -0.09055 MAC1	YMR021C(MAC1)	0.0330787171395405	-0.0905487002394249
YEL003W(GIM4)	9.71669513443612	-15.4333902688722	0.706299984675648	YEL003W = -0.00941 + 0.08821 CST6	YIL036W(CST6)	-0.00940964977402515	0.0882122017444888
YEL004W(YEA4)	14.7038193490435	-25.4076386980871	0.31202734552895	YEL004W = -0.03334 + 0.07939 BAS1	YKR099W(BAS1)	-0.0333358517458925	0.079391396163381
YEL005C(VAB2)	8.27961503802847	-12.5592300760569	0.881104684815693	YEL005C = -0.05469 + 0.14834 DAL82	YNL314W(DAL82)	-0.0546870812650239	0.148337335568065
YEL006W(NA)	9.50815084155882	-15.0163016831176	0.966832925309452	YEL006W = 0.0054 + -0.08157 HIR1	YBL008W(HIR1)	0.00540085857487926	-0.081569503903224
YEL007W(NA)	13.4810835872557	-22.9621671745114	0.761284874223732	YEL007W = -0.00154 + 0.13722 AFT2	YPL202C(AFT2)	-0.00154491335723079	0.137224039962142
YEL008W(NA)	13.2204615549664	-22.4409231099329	0.538492196140442	YEL008W = 0.03614 + -0.14368 GAL80	YML051W(GAL80)	0.0361405704996574	-0.143679482858759
YEL009C(GCN4)	14.6795271033449	-25.3590542066897	0.526646119971745	YEL009C = 0.00963 + -0.01695 ASH1	YKL185W(ASH1)	0.00963485668218998	-0.0169548156249132
YEL010W(NA)	11.2491730945539	-18.4983461891078	0.676326447196632	YEL010W = 0.01474 + -0.03936 FAP7	YDL166C(FAP7)	0.0147390328561595	-0.0393577235639045
YEL011W(GLC3)	5.26128715226692	-6.52257430453383	4.97307477178476	YEL011W = -0.01588 + 0.32315 AFT2	YPL202C(AFT2)	-0.0158751179792367	0.323153032653483
YEL012W(UBC8)	12.1026345167595	-20.2052690335189	0.498485609073939	YEL012W = -0.04236 + 0.11416 DAL82	YNL314W(DAL82)	-0.0423594908887344	0.114162725219383
YEL013W(VAC8)	20.1144558139814	-34.2289116279628	0.483790899490142	YEL013W = -0.01682 + 0.10943 FKH1 + -0.08716 ABF1	YIL131C(FKH1)	YKL112W(ABF1)	-0.0168219296576062	0.109425936266579	-0.0871594783610678
YEL014C(NA)	22.7253875206702	-39.4507750413405	0.126353672426352	YEL014C = 0.04868 + -0.08396 FAP7 + -0.06499 HAP5	YDL166C(FAP7)	YOR358W(HAP5)	0.0486843210039987	-0.0839598065897214	-0.0649903819447762
YEL015W(EDC3)	19.7985270941481	-35.5970541882962	0.26031611784221	YEL015W = 0.02943 + -0.08269 DAL82	YNL314W(DAL82)	0.0294289733571517	-0.0826876806018842
YEL016C(NA)	18.695399393622	-31.390798787244	0.321429529204906	YEL016C = 0.0326 + -0.1257 DAT1 + 0.07031 INO2	YML113W(DAT1)	YDR123C(INO2)	0.0325961305618539	-0.125695846073561	0.0703056837092601
YEL017W(GTT3)	12.4069539351623	-20.8139078703247	1.45377676310432	YEL017W = 0.04614 + -0.10932 DAT1	YML113W(DAT1)	0.0461377473224631	-0.109316766243910
YEL018W(EAF5)	20.6054633808254	-37.2109267616509	0.483305321755656	YEL018W = 0.01756 + -0.05096 FAP7	YDL166C(FAP7)	0.0175553940432675	-0.0509575335304684
YEL019C(MMS21)	15.8787433099542	-27.7574866199085	0.479440950664497	YEL019C = 0.02014 + -0.05552 ABF1	YKL112W(ABF1)	0.0201382003800722	-0.0555238145001497
YEL020C(NA)	27.476688660646	-50.953377321292	0.102564517588629	YEL020C = -0.00406 + 0.02213 HOG1	YLR113W(HOG1)	-0.00406321180862787	0.022129023943772
YEL021W(URA3)	18.3948058171450	-32.7896116342899	0.249963775953329	YEL021W = 0.00185 + -0.12344 AFT2	YPL202C(AFT2)	0.00184879949463076	-0.123435057910116
YEL022W(GEA2)	4.21827550502626	-4.43655101005252	2.32031046139282	YEL022W = 0.04666 + -0.12319 MAC1	YMR021C(MAC1)	0.0466629410891556	-0.123186692818682
YEL023C(NA)	15.1554753027115	-26.3109506054229	0.541918192974501	YEL023C = 0.02088 + -0.05934 MAC1	YMR021C(MAC1)	0.0208796578200613	-0.0593438525560347
YEL024W(RIP1)	18.5650736006142	-31.1301472012284	0.349080970676425	YEL024W = -0.08716 + 0.45638 HMS1 + -0.06956 IFH1	YOR032C(HMS1)	YLR223C(IFH1)	-0.0871554222577286	0.456384494817556	-0.069556423812863
YEL025C(NA)	12.2905877603854	-16.5811755207707	0.69829166148028	YEL025C = -0.08472 + 0.21296 HAP2 + -0.20679 GAL4 + 0.16993 GAL80	YGL237C(HAP2)	YPL248C(GAL4)	YML051W(GAL80)	-0.084724007008904	0.212959048299318	-0.206785948988224	0.169931452174743
YEL026W(SNU13)	13.0235806021045	-22.047161204209	0.9029089823731	YEL026W = 0.01218 + -0.02347 ASH1	YKL185W(ASH1)	0.0121783534486192	-0.0234654938203154
YEL027W(CUP5)	13.7671337431048	-23.5342674862097	0.883123203685821	YEL027W = 0.02246 + -0.06528 FAP7	YDL166C(FAP7)	0.0224595127716083	-0.0652771815891391
YEL028W(NA)	6.73801377733285	-9.4760275546657	1.93169974852267	YEL028W = -0.02073 + 0.10116 GAL4	YPL248C(GAL4)	-0.0207341981059210	0.101162243948709
YEL029C(BUD16)	11.7088001707391	-19.4176003414782	0.765631014699543	YEL029C = 0.01555 + -0.04665 CAD1	YDR423C(CAD1)	0.0155485866043283	-0.0466461667587854
YEL030W(ECM10)	10.5994727365136	-17.1989454730271	0.650389170609953	YEL030W = 0.02413 + -0.05629 FZF1	YGL254W(FZF1)	0.0241345429084647	-0.0562856993036779
YEL031W(SPF1)	14.3990147266989	-22.7980294533977	0.308479726058014	YEL031W = 0.00898 + -0.12698 CAD1 + 0.1095 KRE33	YDR423C(CAD1)	YNL132W(KRE33)	0.00898424567666846	-0.126978905439274	0.109496477476178
YEL032W(MCM3)	5.15041995184728	-2.30083990369456	1.41520355341937	YEL032W = 0.36442 + -0.42967 ASK10 + -0.15781 CUP9 + 0.14444 FKH1	YGR097W(ASK10)	YPL177C(CUP9)	YIL131C(FKH1)	0.364423483049278	-0.429671762069896	-0.157805094049711	0.144440064407820
YEL033W(NA)	12.8249334696879	-21.6498669393759	1.17142193000692	YEL033W = 0.0232 + -0.06656 MAC1	YMR021C(MAC1)	0.0232027690738838	-0.066559915570466
YEL034W(HYP2)	8.84386723559622	-13.6877344711924	0.88392373703018	YEL034W = 0.01882 + -0.04912 FAP7	YDL166C(FAP7)	0.0188153229373786	-0.0491189024521302
YEL035C(UTR5)	12.4350337542547	-20.8700675085094	0.992971716174191	YEL035C = 0.01017 + -0.06361 DAL80	YKR034W(DAL80)	0.0101700300985395	-0.0636063758185899
YEL036C(ANP1)	15.3185669442060	-26.6371338884120	0.619693963724978	YEL036C = 0.0336 + -0.09493 DAL82	YNL314W(DAL82)	0.0335999641539909	-0.0949319596211578
YEL037C(RAD23)	16.4775070461108	-28.9550140922217	0.469708324547877	YEL037C = 0.02804 + -0.07938 DAL82	YNL314W(DAL82)	0.0280420448886746	-0.0793764619651918
YEL038W(UTR4)	16.9317475441948	-29.8634950883896	0.324754888567357	YEL038W = 0.01791 + -0.04912 DAL82	YNL314W(DAL82)	0.0179133196739877	-0.0491207885202006
YEL039C(CYC7)	22.2758313308117	-36.5516626616233	0.125983058115917	YEL039C = -0.03372 + -0.07537 DAL82 + 0.11438 KRE33 + 0.09518 GCN4	YNL314W(DAL82)	YNL132W(KRE33)	YEL009C(GCN4)	-0.0337227950010567	-0.0753653731194223	0.114382672387246	0.0951789774580543
YEL040W(UTR2)	15.0137529185523	-22.0275058371046	0.729689558585075	YEL040W = -0.1152 + 0.31761 HMS1 + 0.1285 ABF1 + -0.08335 ARG81	YOR032C(HMS1)	YKL112W(ABF1)	YML099C(ARG81)	-0.115204496621702	0.317608472453475	0.128504914669470	-0.083352028503119
YEL041W(NA)	11.2710106268150	-18.5420212536300	0.744633245892837	YEL041W = -0.03944 + 0.14125 HMS1	YOR032C(HMS1)	-0.0394386679201923	0.141251742418526
YEL042W(GDA1)	18.4605061854637	-32.9210123709274	0.495782892627249	YEL042W = 0.06819 + -0.18275 DAL82	YNL314W(DAL82)	0.0681943564699459	-0.182748967744826
YEL043W(NA)	15.0449439372551	-26.0898878745102	0.342504851357964	YEL043W = 0.03528 + -0.09676 DAL82	YNL314W(DAL82)	0.0352824224079658	-0.0967631304275463
YEL044W(IES6)	20.3651405520626	-32.7302811041252	0.463260590167826	YEL044W = 0.09321 + -0.10039 DAL82 + -0.18243 BAS1 + 0.02649 ASH1	YNL314W(DAL82)	YKR099W(BAS1)	YKL185W(ASH1)	0.0932073574150904	-0.100391843275175	-0.182429538890890	0.0264886771511919
YEL045C(NA)	16.6273551018308	-29.2547102036615	0.682991776561496	YEL045C = 0.00393 + -0.1092 ACA1	YER045C(ACA1)	0.00392749048618031	-0.109201309774531
YEL046C(GLY1)	15.2224813092285	-26.4449626184570	0.347567982299	YEL046C = 0.03111 + -0.09523 DAL82	YNL314W(DAL82)	0.0311057321077876	-0.0952329914591346
YEL047C(NA)	28.4090203648803	-42.8180407297606	0.0157944128244443	YEL047C = 0.05857 + -0.13915 DAL82 + 0.06239 GAT1 + -0.0928 FAP7 + 0.09982 HAC1 + -0.05392 HAL9 + -0.0301 DOT6	YNL314W(DAL82)	YFL021W(GAT1)	YDL166C(FAP7)	YFL031W(HAC1)	YOL089C(HAL9)	YER088C(DOT6)	0.0585745960723148	-0.139148803430656	0.0623851865967122	-0.0927996582567767	0.0998236831092487	-0.0539202093017442	-0.0301033923197971
YEL048C(NA)	10.3289919285408	-16.6579838570816	0.707443195299597	YEL048C = -0.02184 + 0.10034 GAL80	YML051W(GAL80)	-0.0218368841669697	0.100337601952116
YEL049W(PAU2)	12.8884131057624	-21.7768262115248	1.25475203568315	YEL049W = 0.00885 + -0.06671 DAL80	YKR034W(DAL80)	0.00885306977443165	-0.066713348473222
YEL050C(RML2)	14.7934322274727	-25.5868644549455	1.56776831035981	YEL050C = 0.0655 + -0.11919 ASK10	YGR097W(ASK10)	0.0654966148907865	-0.119188327164506
YEL051W(VMA8)	8.79124913449074	-13.5824982689815	1.09075693127769	YEL051W = 0.0219 + -0.05496 MAC1	YMR021C(MAC1)	0.0219038131677611	-0.0549643606170561
YEL052W(AFG1)	14.9987680434348	-25.9975360868697	0.504227807620953	YEL052W = -0.02183 + 0.05486 HAL9	YOL089C(HAL9)	-0.0218330015022696	0.0548608002019347
YEL053C(MAK10)	8.27971242880843	-12.5594248576169	2.60196767393632	YEL053C = 0.0396 + -0.10926 MAC1	YMR021C(MAC1)	0.0396047983262314	-0.109262564203698
YEL054C(RPL12A)	7.86387116685242	-11.7277423337048	0.791643926081838	YEL054C = 0.0262 + -0.04498 CIN5	YOR028C(CIN5)	0.0261953030028620	-0.0449790909265028
YEL055C(POL5)	9.05782104795668	-14.1156420959134	1.18509094469104	YEL055C = 0.02244 + -0.10504 KSS1	YGR040W(KSS1)	0.0224381469291609	-0.105039734021594
YEL056W(HAT2)	14.3207378074255	-24.6414756148509	0.340575814608056	YEL056W = 0.01236 + -0.01686 ASH1	YKL185W(ASH1)	0.0123603324347287	-0.0168583762808508
YEL057C(NA)	9.13064379724494	-14.2612875944899	0.796344487988385	YEL057C = -0.04009 + 0.09592 BAS1	YKR099W(BAS1)	-0.0400925372295144	0.095924383762419
YEL058W(PCM1)	16.7396550387708	-27.4793100775415	0.391613344325445	YEL058W = 0.10916 + -0.19207 ASK10 + -0.12695 DAL80	YGR097W(ASK10)	YKR034W(DAL80)	0.109163695202534	-0.192068156581440	-0.126951455528260
YEL059W(NA)	10.4788081236548	-16.9576162473097	1.35309362411282	YEL059W = 0.0211 + -0.06546 MAC1	YMR021C(MAC1)	0.0211031354624376	-0.0654578581076434
YEL060C(PRB1)	17.9789223767748	-31.9578447535496	0.336087563212955	YEL060C = -0.03095 + 0.13478 BYE1	YKL005C(BYE1)	-0.0309516336593049	0.134777769290339
YEL061C(CIN8)	16.7876480034261	-29.5752960068521	0.514828476176729	YEL061C = -0.04927 + 0.10011 CIN5	YOR028C(CIN5)	-0.0492730979732018	0.100114118950141
YEL062W(NPR2)	21.3451161031204	-38.6902322062408	0.190025418506236	YEL062W = -0.00636 + 0.02205 HSF1	YGL073W(HSF1)	-0.00636411499147223	0.0220460816468484
YEL063C(CAN1)	14.5854309115088	-25.1708618230176	0.540953585781642	YEL063C = 0.0466 + -0.13366 DAL82	YNL314W(DAL82)	0.0465970103117017	-0.133664724970355
YEL064C(AVT2)	12.6200326974216	-21.2400653948433	0.533857751887158	YEL064C = -0.04477 + 0.08968 CIN5	YOR028C(CIN5)	-0.0447694306456613	0.0896760267700164
YEL065W(SIT1)	8.79431871478486	-13.5886374295697	1.57378042617680	YEL065W = -0.03411 + 0.07809 IFH1	YLR223C(IFH1)	-0.0341087284898911	0.0780904807950219
YEL066W(HPA3)	21.6213917279473	-37.2427834558947	0.173192768179813	YEL066W = 0.01804 + -0.15948 DAT1 + 0.11087 CAD1	YML113W(DAT1)	YDR423C(CAD1)	0.0180433994451184	-0.159481189169836	0.110871951638117
YEL067C(NA)	14.0452459244253	-24.0904918488506	0.51317055134113	YEL067C = 0.04764 + -0.13445 DAL82	YNL314W(DAL82)	0.0476429442292764	-0.134451551924368
YEL068C(NA)	16.2421540534062	-26.4843081068124	0.364695664671229	YEL068C = 9e-04 + -0.20778 GZF3 + 0.2404 HIR2	YJL110C(GZF3)	YOR038C(HIR2)	0.000897636970712118	-0.207778387830393	0.240399686865329
YEL069C(HXT13)	21.5996859586445	-39.199371917289	0.274540934246689	YEL069C = -0.03076 + 0.10483 HMS1	YOR032C(HMS1)	-0.0307643551110022	0.104834926443594
YEL070W(DSF1)	17.4450988926603	-30.8901977853207	0.460690200809992	YEL070W = 0.01256 + -0.0442 FAP7	YDL166C(FAP7)	0.0125623618529699	-0.0442024189603644
YEL071W(DLD3)	11.8338493247274	-19.6676986494548	0.519619659829282	YEL071W = 0.10074 + -0.22131 FKH2	YNL068C(FKH2)	0.100738064534275	-0.221307952615033
YEL072W(RMD6)	8.47746251709573	-12.9549250341915	1.40892902108152	YEL072W = -0.02064 + 0.09781 GAL4	YPL248C(GAL4)	-0.020637853674855	0.0978065808403219
YEL073C(NA)	12.3471613907835	-20.6943227815670	0.620722034576126	YEL073C = -0.05525 + 0.13104 BAS1	YKR099W(BAS1)	-0.0552545406123963	0.131044841010623
YEL074W(NA)	8.50532276721752	-13.0106455344350	1.02720983917095	YEL074W = -0.06548 + 0.25299 HMS1	YOR032C(HMS1)	-0.065478732486694	0.252987180960992
YEL075C(NA)	2.45544383086120	-0.910887661722408	3.14041634858122	YEL075C = -0.13662 + 0.50911 HMS1	YOR032C(HMS1)	-0.136617703727495	0.509111523949512
YEL076C(NA)	3.66680826209798	-3.33361652419595	2.69319636342145	YEL076C = -0.13995 + 0.53022 HMS1	YOR032C(HMS1)	-0.139952814116976	0.530220466246322
YEL077C(NA)	9.33019189437914	-12.6603837887583	1.33756463800035	YEL077C = -0.11502 + 0.13067 IFH1 + 0.10658 FZF1	YLR223C(IFH1)	YGL254W(FZF1)	-0.115021151696176	0.130667381298744	0.106581446905585
YER001W(MNN1)	8.02600282432756	-6.05200564865513	1.16208283758042	YER001W = -0.25057 + 0.85333 GAL80 + 0.14338 ASH1 + -0.53657 BYE1 + 0.1944 GAL4	YML051W(GAL80)	YKL185W(ASH1)	YKL005C(BYE1)	YPL248C(GAL4)	-0.250570775675951	0.853329945088188	0.143377464737134	-0.536571845475874	0.194403124223330
YER002W(NOP16)	10.3473573211463	-16.6947146422925	1.14595546552394	YER002W = 0.01977 + -0.10819 KSS1	YGR040W(KSS1)	0.0197740044403733	-0.108193643056594
YER003C(PMI40)	17.3970658275282	-28.7941316550565	0.280321107752773	YER003C = 0.04707 + -0.14206 ABF1 + 0.08092 GAL4	YKL112W(ABF1)	YPL248C(GAL4)	0.0470663950018338	-0.142064074853613	0.0809206467835948
YER004W(FMP52)	13.7553474621282	-21.5106949242565	0.883266972643072	YER004W = -0.00709 + 0.09568 CIN5 + -0.13777 HAC1	YOR028C(CIN5)	YFL031W(HAC1)	-0.00708681557731407	0.0956836140339214	-0.137768115136324
YER005W(YND1)	13.4278184442452	-22.8556368884904	0.557546649744196	YER005W = -0.02348 + 0.05657 HAL9	YOL089C(HAL9)	-0.0234840083272415	0.0565683545303685
YER006W(NUG1)	11.8390319865392	-19.6780639730784	0.695273008236636	YER006W = 0.02149 + -0.18235 CST6	YIL036W(CST6)	0.0214861606681064	-0.182353171934563
YER007W(PAC2)	24.7405394459538	-45.4810788919076	0.281490717633227	YER007W = 0.01223 + -0.04124 FAP7	YDL166C(FAP7)	0.0122331166382797	-0.0412360238290903
YER008C(SEC3)	17.2702124035482	-30.5404248070965	0.343684730661404	YER008C = 0.01622 + -0.03335 FZF1	YGL254W(FZF1)	0.0162223040608828	-0.0333545652507816
YER009W(NTF2)	10.2417949988714	-12.4835899977429	0.779063509153051	YER009W = 0.00752 + -0.24638 FAP7 + 0.13287 FZF1 + 0.1391 KSS1	YDL166C(FAP7)	YGL254W(FZF1)	YGR040W(KSS1)	0.00751577461332704	-0.246381481951108	0.132865690667527	0.139096241320986
YER010C(NA)	12.8855337389724	-19.7710674779447	1.10302218833624	YER010C = 0.03144 + -0.22497 DAL82 + 0.16225 HAC1	YNL314W(DAL82)	YFL031W(HAC1)	0.0314397475370257	-0.224967686825512	0.162249201581213
YER011W(TIR1)	2.38437283559896	-0.768745671197912	1.91742553420468	YER011W = 0.08438 + -0.21828 DAL82	YNL314W(DAL82)	0.0843827387037102	-0.218280401344981
YER012W(PRE1)	10.3361453234605	-16.6722906469209	0.791451746058364	YER012W = 0.03747 + -0.1148 DAL82	YNL314W(DAL82)	0.0374692743892334	-0.114803403293829
YER013W(PRP22)	16.7679805039088	-21.5359610078176	0.162226870587219	YER013W = -0.01123 + -0.68449 GAL4 + 1.33184 HMS2 + -0.31251 INO2 + -0.10857 MAC1 + -0.14327 DOT6	YPL248C(GAL4)	YJR147W(HMS2)	YDR123C(INO2)	YMR021C(MAC1)	YER088C(DOT6)	-0.0112337411146745	-0.684486736044686	1.33183650181385	-0.312506546510133	-0.108565755765083	-0.143273157055447
YER014W(HEM14)	12.9738570385528	-21.9477140771055	0.815239750690285	YER014W = -0.02999 + 0.05697 IFH1	YLR223C(IFH1)	-0.0299933895921434	0.0569686807385069
YER015W(FAA2)	14.8314975833084	-25.6629951666168	0.31088792721562	YER015W = 0.00999 + -0.02408 IFH1	YLR223C(IFH1)	0.00998740574365158	-0.0240790664271021
YER016W(BIM1)	18.4794955828328	-30.9589911656656	0.320446563858253	YER016W = -0.02177 + 0.10999 CIN5 + -0.12817 GAL80	YOR028C(CIN5)	YML051W(GAL80)	-0.0217721347874201	0.109989885169374	-0.128174751517030
YER017C(AFG3)	4.14649664142395	-2.29299328284791	3.27808245282387	YER017C = 0.03653 + -0.26741 FKH1 + 0.22739 ABF1	YIL131C(FKH1)	YKL112W(ABF1)	0.0365348888332531	-0.267408416497092	0.227390041133902
YER018C(SPC25)	9.67946904164704	-15.3589380832941	1.40434821873709	YER018C = 0.03717 + -0.11535 DAL82	YNL314W(DAL82)	0.0371672558125423	-0.115352663897977
YER019W(ISC1)	8.915532922872	-13.8310658457440	1.11754735332856	YER019W = -0.00192 + -0.18383 AFT2	YPL202C(AFT2)	-0.00192408485083861	-0.183833487723726
YER020W(GPA2)	15.6210008173814	-25.2420016347628	0.275082371845976	YER020W = -0.01784 + 0.10527 FAP7 + -0.08163 INO2	YDL166C(FAP7)	YDR123C(INO2)	-0.0178434277921362	0.105274551573339	-0.0816272812146071
YER021W(RPN3)	15.9304629996876	-27.8609259993752	0.911538903434276	YER021W = 0.01531 + -0.04739 FZF1	YGL254W(FZF1)	0.0153084825726664	-0.0473871458016547
YER022W(SRB4)	16.2466951918956	-26.4933903837912	0.610132652390785	YER022W = -0.0027 + 0.10994 GAL4 + -0.07319 INO2	YPL248C(GAL4)	YDR123C(INO2)	-0.00270267917796577	0.109937034163478	-0.0731871218540054
YER023W(PRO3)	10.1155161629293	-16.2310323258586	1.02595461671331	YER023W = 0.02064 + -0.05756 CAD1	YDR423C(CAD1)	0.0206418497338039	-0.0575603219171982
YER024W(YAT2)	10.2720456695644	-16.5440913391287	0.61982700791831	YER024W = -0.02466 + 0.10232 GAL80	YML051W(GAL80)	-0.0246601533813481	0.102320228294748
YER025W(GCD11)	11.7098072921178	-17.4196145842357	0.726047809004341	YER025W = 0.10338 + -0.18491 KSS1 + -0.15228 ASK10	YGR040W(KSS1)	YGR097W(ASK10)	0.103384261279096	-0.184909939116829	-0.152277491514788
YER026C(CHO1)	15.5758554607959	-27.1517109215918	0.597927688580093	YER026C = -0.05293 + 0.18896 HMS1	YOR032C(HMS1)	-0.0529254241829505	0.188957328236144
YER027C(GAL83)	13.1323528986674	-22.2647057973348	0.771269204881118	YER027C = -0.04299 + 0.08331 CIN5	YOR028C(CIN5)	-0.0429875116530211	0.0833050026149525
YER028C(MIG3)	7.53254817926663	-11.0650963585333	2.10535019597651	YER028C = -0.02499 + 0.11426 GAL4	YPL248C(GAL4)	-0.0249938280017443	0.114256025884893
YER029C(SMB1)	7.17607485831116	-10.3521497166223	1.43405475296076	YER029C = 0.03233 + -0.08327 MAC1	YMR021C(MAC1)	0.0323299343527407	-0.083273951357897
YER030W(NA)	23.4296119306566	-38.8592238613131	0.133265663150861	YER030W = 0.0436 + -0.08789 FAP7 + 0.07315 HIR1 + -0.03151 IFH1	YDL166C(FAP7)	YBL008W(HIR1)	YLR223C(IFH1)	0.0435982424457594	-0.0878927977905093	0.0731549033548457	-0.0315080482060559
YER031C(YPT31)	7.22902175471906	-10.4580435094381	1.62206567293615	YER031C = 0.03923 + -0.11047 DAL82	YNL314W(DAL82)	0.0392336587704121	-0.110465022473854
YER032W(FIR1)	16.9714576789845	-25.9429153579689	0.196132370577819	YER032W = 0.0575 + -0.14153 DAT1 + 0.09551 DOT6 + -0.0954 GAL4	YML113W(DAT1)	YER088C(DOT6)	YPL248C(GAL4)	0.0574984966549633	-0.141525582732974	0.0955097821268102	-0.0954040866071596
YER033C(ZRG8)	8.71547478610687	-13.4309495722137	2.06344068327240	YER033C = 0.04514 + -0.11576 HAL9	YOL089C(HAL9)	0.0451447536324529	-0.115763739813956
YER034W(NA)	17.7361158572454	-29.4722317144907	0.307809357285189	YER034W = 0.00508 + 0.11451 HIR1 + -0.0822 GAL4	YBL008W(HIR1)	YPL248C(GAL4)	0.00508248003581751	0.114514441306586	-0.0822020852565751
YER035W(EDC2)	19.0331964477496	-34.0663928954992	0.387439062071446	YER035W = -0.01125 + 0.04541 HIR1	YBL008W(HIR1)	-0.0112548779382304	0.0454091188204812
YER036C(ARB1)	24.3967183373405	-44.7934366746809	0.191803585336742	YER036C = 0.01379 + -0.12225 CST6	YIL036W(CST6)	0.0137920205672600	-0.122248488451594
YER037W(PHM8)	11.7014042869865	-19.4028085739731	0.593312254053843	YER037W = -0.00967 + 0.02074 GAT1	YFL021W(GAT1)	-0.00967396788576734	0.0207368464673828
YER038C(KRE29)	17.2881670880311	-30.5763341760622	0.953041034750653	YER038C = -0.00835 + 0.06093 HIR1	YBL008W(HIR1)	-0.00835257579776288	0.0609322597893885
YER039C(HVG1)	12.1776383748935	-20.355276749787	0.517051731943309	YER039C = -0.02948 + 0.1096 HMS1	YOR032C(HMS1)	-0.0294825025221082	0.109604489744752
YER040W(GLN3)	23.1150934069120	-40.2301868138239	0.265741348924915	YER040W = -0.00415 + 0.10152 KRE33 + -0.08392 DAT1	YNL132W(KRE33)	YML113W(DAT1)	-0.00415057814741406	0.101515186958614	-0.0839174029110525
YER041W(YEN1)	13.8174052610282	-23.6348105220564	0.68668652000972	YER041W = -0.01882 + 0.02826 IFH1	YLR223C(IFH1)	-0.0188219427280727	0.0282642220802837
YER042W(MXR1)	10.2641931159826	-14.5283862319652	0.841406592133927	YER042W = 0.07602 + -0.16935 CIN5 + 0.2467 AFT2	YOR028C(CIN5)	YPL202C(AFT2)	0.0760183948497481	-0.169345345241264	0.246701631248961
YER043C(SAH1)	6.36009892342477	-8.72019784684954	1.55332104107096	YER043C = 0.01281 + -0.15751 HIR1	YBL008W(HIR1)	0.0128141775957533	-0.157514639586582
YER044C(ERG28)	10.7416945889764	-17.4833891779528	0.73889257107447	YER044C = -0.05144 + 0.16481 HMS1	YOR032C(HMS1)	-0.0514354383685609	0.164806283353145
YER045C(ACA1)	14.2437073933387	-24.4874147866774	1.07705595469878	YER045C = -0.06058 + 0.18831 DAL82	YNL314W(DAL82)	-0.0605774688694782	0.188309889112747
YER046W(SPO73)	13.7789163613823	-23.5578327227645	0.553010318842688	YER046W = -0.03909 + 0.10506 DAL82	YNL314W(DAL82)	-0.0390932647201949	0.105061244058631
YER047C(SAP1)	7.68469523423545	-9.3693904684709	0.693631843136015	YER047C = -0.01555 + 0.24096 GAL4 + -0.17031 CRZ1	YPL248C(GAL4)	YNL027W(CRZ1)	-0.0155534621881358	0.240961054264005	-0.170312933980534
YER048C(CAJ1)	8.04072580002607	-12.0814516000521	1.07497083523279	YER048C = -0.04081 + 0.12 DAL82	YNL314W(DAL82)	-0.0408092710377105	0.119996075433078
YER049W(NA)	13.1795803710974	-22.3591607421949	0.4794057606348	YER049W = 0.021 + -0.11288 BYE1	YKL005C(BYE1)	0.0210006063630929	-0.112875393973965
YER050C(RSM18)	13.8060694046240	-21.6121388092481	0.485930393830455	YER050C = 0.0149 + -0.14598 CIN5 + 0.20771 GAL80	YOR028C(CIN5)	YML051W(GAL80)	0.0148960882814018	-0.145976721713714	0.207705047986974
YER051W(NA)	15.1640442523719	-26.3280885047438	0.684581233890323	YER051W = -0.03321 + 0.10688 DAL82	YNL314W(DAL82)	-0.0332086166278048	0.106881327848670
YER052C(HOM3)	16.2943234711777	-28.5886469423553	0.351535462353837	YER052C = -0.0145 + 0.06001 GAL4	YPL248C(GAL4)	-0.0145017057557304	0.0600105933978916
YER053C(PIC2)	6.2817394048487	-8.5634788096974	1.02824519021247	YER053C = -0.04675 + 0.13559 HAC1	YFL031W(HAC1)	-0.0467509234776486	0.135587923412205
YER054C(GIP2)	16.7799482874845	-27.5598965749689	0.302240473754384	YER054C = -0.00161 + -0.19622 GAL4 + 0.26872 GTS1	YPL248C(GAL4)	YGL181W(GTS1)	-0.00161384238006158	-0.196220472771041	0.268724866003112
YER055C(HIS1)	17.0923472168741	-28.1846944337482	0.277032686525599	YER055C = -0.0083 + 0.11632 ABF1 + -0.10078 FAP7	YKL112W(ABF1)	YDL166C(FAP7)	-0.00830372083903115	0.116322627971888	-0.100775824570090
YER056C(FCY2)	10.7913489982801	-17.5826979965601	0.708723965971101	YER056C = 0.03162 + -0.11973 HMS1	YOR032C(HMS1)	0.0316182913779578	-0.119726403488449
YER057C(HMF1)	11.8748918223483	-15.7497836446966	0.62358430987206	YER057C = 0.00475 + -0.22516 FAP7 + 0.12567 FZF1 + 0.11439 KSS1	YDL166C(FAP7)	YGL254W(FZF1)	YGR040W(KSS1)	0.00474895977328616	-0.225157248299899	0.125674829399951	0.114392208232399
YER058W(PET117)	17.5941608812769	-31.1883217625538	1.35559939794867	YER058W = -0.02463 + 0.06744 MAC1	YMR021C(MAC1)	-0.0246298385864402	0.0674401502081399
YER059W(PCL6)	-4.07131528159152	14.1426305631830	3.73585694401159	YER059W = -0.04768 + 0.24969 MAC1 + -0.09106 ASH1	YMR021C(MAC1)	YKL185W(ASH1)	-0.0476789203501844	0.249692691114645	-0.0910590877531228
YER060W(FCY21)	6.43914219553554	-2.87828439107107	1.07906119973356	YER060W = 0.03019 + -0.30521 FKH1 + 0.37219 ABF1 + -0.34353 HIR3 + 0.22078 DIG1	YIL131C(FKH1)	YKL112W(ABF1)	YJR140C(HIR3)	YPL049C(DIG1)	0.0301857292156296	-0.305206837541395	0.372191850628459	-0.343529906188764	0.220775889503884
YER061C(CEM1)	11.3221551853390	-18.6443103706780	0.955394445736931	YER061C = 0.07556 + -0.15696 CIN5	YOR028C(CIN5)	0.0755648886487778	-0.156957857632234
YER062C(HOR2)	15.4923096890414	-26.9846193780827	0.536457066518678	YER062C = -0.02775 + 0.09082 GAL80	YML051W(GAL80)	-0.0277460549870688	0.0908162681156639
YER063W(THO1)	17.2852385256918	-28.5704770513837	0.312627183556848	YER063W = 0.01489 + -0.13129 GAL4 + 0.20535 DAL81	YPL248C(GAL4)	YIR023W(DAL81)	0.014888223663224	-0.131287295294893	0.205346763319145
YER064C(NA)	10.7594424618961	-17.5188849237922	0.986215865774386	YER064C = -0.00289 + 0.21223 AFT2	YPL202C(AFT2)	-0.00289301084643843	0.212228362883936
YER065C(ICL1)	14.4331290210627	-24.8662580421254	0.491104506274497	YER065C = -0.00227 + 0.13817 AFT2	YPL202C(AFT2)	-0.00227151587378196	0.138174143777438
YER066W(NA)	16.4387015365004	-28.8774030730008	0.267662996190787	YER066W = -0.02838 + 0.1144 HMS1	YOR032C(HMS1)	-0.0283764276320385	0.114401846182095
YER067W(NA)	11.2156570782406	-18.4313141564812	0.457242617173642	YER067W = -0.04171 + 0.10302 BAS1	YKR099W(BAS1)	-0.0417093380207011	0.103024163934302
YER068W(MOT2)	6.71272460499256	-9.42544920998512	1.26636587488556	YER068W = -0.03394 + 0.10567 DAL82	YNL314W(DAL82)	-0.0339406502489789	0.105673948437497
YER069W(ARG5,6)	14.4639895530324	-24.9279791060647	0.614546505683949	YER069W = -0.03039 + 0.10654 DAL82	YNL314W(DAL82)	-0.030394068076311	0.106540461914928
YER070W(RNR1)	4.08667421917745	-0.173348438354894	2.31111900529928	YER070W = -0.11012 + 0.51062 HMS1 + 0.07823 ASH1 + -0.16466 ABF1	YOR032C(HMS1)	YKL185W(ASH1)	YKL112W(ABF1)	-0.110118105464486	0.510620504637679	0.0782259390760538	-0.164663128570928
YER071C(NA)	9.06437050871338	-14.1287410174268	2.106468395743	YER071C = -0.06588 + 0.24945 GAL80	YML051W(GAL80)	-0.0658841393871337	0.249453698202998
YER072W(VTC1)	18.3752443436593	-32.7504886873186	0.385511754234486	YER072W = -0.0731 + 0.27413 IME1	YJR094C(IME1)	-0.0731040777043862	0.274134071778106
YER073W(ALD5)	9.0385325877193	-14.0770651754386	1.79070220841478	YER073W = 0.02949 + -0.07823 MAC1	YMR021C(MAC1)	0.0294875574162893	-0.0782287266049794
YER074W(RPS24A)	9.00758080099585	-14.0151616019917	0.809641228252051	YER074W = -0.03609 + 0.08324 HAL9	YOL089C(HAL9)	-0.0360926948932546	0.0832359146198333
YER075C(PTP3)	14.2504690007805	-22.5009380015611	0.63548132498782	YER075C = 0.02395 + -0.13561 CIN5 + 0.15753 GAL80	YOR028C(CIN5)	YML051W(GAL80)	0.0239535200709361	-0.135611926070085	0.15753381726404
YER076C(NA)	15.9990051328832	-27.9980102657664	0.384548071258720	YER076C = -0.01555 + 0.03918 CAD1	YDR423C(CAD1)	-0.0155540592735870	0.0391804994839321
YER077C(NA)	19.3476611905663	-34.6953223811325	0.715687638566343	YER077C = 0.03293 + -0.0873 MAC1	YMR021C(MAC1)	0.0329343614004816	-0.087295377075997
YER078C(NA)	14.6205743975579	-25.2411487951158	1.14460715436437	YER078C = -0.02626 + 0.04411 IFH1	YLR223C(IFH1)	-0.0262609870501548	0.0441123008321149
YER079W(NA)	7.87883439521859	-11.7576687904372	1.56778593057531	YER079W = -0.01671 + 0.05957 KSS1	YGR040W(KSS1)	-0.01670679871931	0.0595670366789833
YER080W(FMP29)	10.3070913469700	-16.6141826939399	0.78494215039477	YER080W = -0.02098 + 0.03165 IFH1	YLR223C(IFH1)	-0.0209847755008406	0.03164699869576
YER081W(SER3)	15.0020577845237	-24.0041155690474	0.423161191582709	YER081W = -0.00764 + 0.30183 CST6 + -0.13163 GAL4	YIL036W(CST6)	YPL248C(GAL4)	-0.00764271789048256	0.30183119328843	-0.131629004452134
YER082C(UTP7)	4.61098631344384	-5.22197262688768	2.51777940056212	YER082C = 0.00839 + -0.15404 AFT2	YPL202C(AFT2)	0.00838873414606943	-0.154036732646478
YER083C(RMD7)	11.515122731745	-19.03024546349	0.773608570173918	YER083C = 0.0539 + -0.15739 DAL82	YNL314W(DAL82)	0.0539022415657259	-0.157391404616157
YER084W(NA)	20.8249339872201	-37.6498679744402	0.146916596890309	YER084W = -0.00253 + 0.0619 AFT2	YPL202C(AFT2)	-0.00253142425350369	0.0618991409735446
YER085C(NA)	11.6505219227133	-19.3010438454265	2.15377989874044	YER085C = -0.02862 + 0.07063 KRE33	YNL132W(KRE33)	-0.0286204211893354	0.0706268534235652
YER086W(ILV1)	11.8880032037540	-19.7760064075080	0.530319300115814	YER086W = 0.05209 + -0.14449 DAL82	YNL314W(DAL82)	0.0520936167654632	-0.144487859936898
YER087W(NA)	7.31142832421462	-10.6228566484292	1.04575497483644	YER087W = -0.02511 + 0.09583 GAL80	YML051W(GAL80)	-0.0251129419587718	0.0958250363322133
YER088C(DOT6)	12.6962341722092	-21.3924683444184	0.511348229582973	YER088C = -0.03031 + 0.06825 HAL9	YOL089C(HAL9)	-0.0303053171996519	0.0682535996553163
YER089C(PTC2)	10.8282012094805	-17.6564024189609	1.30170294489655	YER089C = 0.03638 + -0.10293 DAL82	YNL314W(DAL82)	0.0363762252087448	-0.102930667223045
YER090W(TRP2)	12.2668226935352	-20.5336453870704	0.889056544175228	YER090W = 0.03049 + -0.07511 MAC1	YMR021C(MAC1)	0.0304877214028277	-0.0751124045879193
YER091C(MET6)	6.53048932026892	-5.06097864053784	1.42229409608173	YER091C = -0.09318 + 0.4966 CST6 + 0.27538 HAL9 + -0.2159 CAD1	YIL036W(CST6)	YOL089C(HAL9)	YDR423C(CAD1)	-0.0931812146604578	0.496599917222417	0.275377075200964	-0.215896450986276
YER092W(IES5)	10.0358798924074	-16.0717597848148	0.849839946771203	YER092W = 0.01757 + -0.04489 CAD1	YDR423C(CAD1)	0.0175675326593613	-0.0448917687709393
YER093C(TSC11)	4.90394963147626	0.192100737047486	1.04793019085817	YER093C = 0.02203 + -0.25238 FKH1 + 0.30975 ABF1 + -0.29463 HSF1 + 0.21528 KSS1	YIL131C(FKH1)	YKL112W(ABF1)	YGL073W(HSF1)	YGR040W(KSS1)	0.0220282665714685	-0.252378663433552	0.3097461195808	-0.294631102193792	0.21527982767015
YER094C(PUP3)	12.9954372957064	-21.9908745914127	0.538550737986578	YER094C = 0.01557 + -0.03763 MAC1	YMR021C(MAC1)	0.0155666321375904	-0.037631574694535
YER095W(RAD51)	9.8895448184973	-13.7790896369946	1.08057173852556	YER095W = -0.14159 + 0.37464 GAL80 + 0.06896 ASH1	YML051W(GAL80)	YKL185W(ASH1)	-0.141590141898678	0.374642758826676	0.0689649003638999
YER096W(SHC1)	11.7719524034182	-19.5439048068364	0.83570014289264	YER096W = 0.0093 + -0.04648 DAL80	YKR034W(DAL80)	0.0092965993716502	-0.0464803436704021
YER097W(NA)	4.87232617033523	-5.74465234067046	1.80497928265258	YER097W = -0.018 + 0.0852 GAL4	YPL248C(GAL4)	-0.0180024455785258	0.0852001027492841
YER098W(UBP9)	13.7905789088858	-23.5811578177715	0.595056594151074	YER098W = -0.00252 + 0.09553 AFT2	YPL202C(AFT2)	-0.00252197920115366	0.0955313873667463
YER099C(PRS2)	10.5597132023582	-13.1194264047164	0.687654342182757	YER099C = 0.00214 + 0.26231 ABF1 + -0.16907 GZF3 + -0.13366 FKH1	YKL112W(ABF1)	YJL110C(GZF3)	YIL131C(FKH1)	0.00214026084208108	0.262305900134128	-0.169070790506148	-0.133662710121195
YER100W(UBC6)	20.142343782239	-36.284687564478	0.521961152465586	YER100W = 0.01812 + -0.05455 FAP7	YDL166C(FAP7)	0.0181155624426053	-0.0545549551823737
YER101C(AST2)	29.6402653104469	-55.2805306208937	0.0595720801382166	YER101C = 0.00667 + -0.01656 CIN5	YOR028C(CIN5)	0.00666637244156141	-0.0165642056186938
YER102W(RPS8B)	23.7840052235955	-37.5680104471911	0.0856235411311635	YER102W = -0.00746 + -0.10386 GAL4 + 0.13213 ABF1 + -0.10446 DAT1 + 0.10338 DIG1	YPL248C(GAL4)	YKL112W(ABF1)	YML113W(DAT1)	YPL049C(DIG1)	-0.00745634466584711	-0.103861211127557	0.132125520488756	-0.104460942184711	0.103381501002660
YER103W(SSA4)	21.8810725519501	-39.7621451039003	0.222762308137826	YER103W = 0.01961 + -0.06021 MAC1	YMR021C(MAC1)	0.0196136310569773	-0.0602135110812952
YER104W(RTT105)	18.7265757766345	-33.4531515532690	0.522622668916841	YER104W = 0.02069 + -0.05287 FAP7	YDL166C(FAP7)	0.0206905048562274	-0.0528652776412256
YER105C(NUP157)	13.9398093874156	-23.8796187748312	1.09456919435689	YER105C = 0.02355 + -0.09623 GAL4	YPL248C(GAL4)	0.0235534654826450	-0.0962274508397838
YER106W(MAM1)	15.6653654380918	-27.3307308761835	1.20569873540091	YER106W = -0.01161 + 0.03083 GAT1	YFL021W(GAT1)	-0.0116077187877699	0.0308339021476738
YER107C(GLE2)	7.86028338574587	-11.7205667714917	1.23529668574407	YER107C = -0.02104 + 0.11805 BYE1	YKL005C(BYE1)	-0.0210416184682084	0.118047105580045
YER108C(NA)	20.2474341404284	-36.4948682808567	0.525955231984639	YER108C = -0.02224 + 0.05705 ASK10	YGR097W(ASK10)	-0.0222391705005901	0.0570530477562073
YER109C(FLO8)	12.5439922420161	-19.0879844840322	0.846350092132246	YER109C = 0.10206 + -0.18095 ABF1 + -0.19505 GCN4	YKL112W(ABF1)	YEL009C(GCN4)	0.10205646406465	-0.180952975293913	-0.195049425423893
YER110C(KAP123)	15.4421847602742	-26.8843695205484	0.410201433241362	YER110C = 0.02061 + -0.17324 CST6	YIL036W(CST6)	0.0206097126691365	-0.173238590781855
YER111C(SWI4)	4.69190580801466	-5.38381161602932	3.75536607878385	YER111C = -0.16473 + 0.6162 HMS1	YOR032C(HMS1)	-0.164731306462133	0.616204940820515
YER112W(LSM4)	13.0249182038076	-22.0498364076153	0.587283958326019	YER112W = -0.00822 + 0.07857 CST6	YIL036W(CST6)	-0.00821547114744989	0.078567569962808
YER113C(NA)	6.8830737188454	-9.76614743769081	1.07391661704141	YER113C = -0.03921 + 0.15526 GAL80	YML051W(GAL80)	-0.0392112631083888	0.155262626375067
YER114C(BOI2)	11.249120213018	-16.498240426036	0.685024194274049	YER114C = 0.07947 + -0.06902 IFH1 + -0.09175 FZF1	YLR223C(IFH1)	YGL254W(FZF1)	0.0794687156010913	-0.0690242888327349	-0.0917469208170604
YER115C(SPR6)	10.0941731093329	-16.1883462186659	1.69484094100619	YER115C = -0.05204 + 0.17495 DAL82	YNL314W(DAL82)	-0.0520446316811682	0.174945626399964
YER116C(SLX8)	16.1775640702988	-28.3551281405977	0.558172245539544	YER116C = -0.03287 + 0.09568 DAL82	YNL314W(DAL82)	-0.0328651895188397	0.0956753129306178
YER117W(RPL23B)	11.7688553741486	-19.5377107482973	0.519708830300196	YER117W = -0.02528 + 0.07803 DAL82	YNL314W(DAL82)	-0.0252783492651979	0.0780322962873603
YER118C(SHO1)	8.9863099164524	-13.9726198329048	1.17140574563397	YER118C = 0.04284 + -0.09118 FKH1	YIL131C(FKH1)	0.0428427920854967	-0.0911794482420727
YER119C(AVT6)	12.3713407647438	-20.7426815294875	0.561617986264569	YER119C = -0.00551 + 0.15215 AFT2	YPL202C(AFT2)	-0.0055074858835288	0.152145761361878
YER120W(SCS2)	12.8313840229304	-21.6627680458608	0.626223288869804	YER120W = 0.02208 + -0.05363 CAD1	YDR423C(CAD1)	0.0220805322697826	-0.0536267955767615
YER121W(NA)	7.15069682351133	-10.3013936470227	3.40058840498712	YER121W = -0.04331 + 0.12344 MAC1	YMR021C(MAC1)	-0.0433120885170407	0.123435337763569
YER122C(GLO3)	14.1195220181487	-24.2390440362974	0.71366292705407	YER122C = 0.02227 + -0.04928 CAD1	YDR423C(CAD1)	0.0222690412761926	-0.0492803152278062
YER123W(YCK3)	20.2307696901248	-34.4615393802497	0.175527957167814	YER123W = 0.00556 + 0.20524 GCR1 + -0.32212 DAL81	YPL075W(GCR1)	YIR023W(DAL81)	0.00555845841311687	0.205240054460386	-0.322117277367214
YER124C(DSE1)	3.63875340427402	-1.27750680854803	1.91344276162769	YER124C = -0.02604 + 0.14095 ASH1 + -0.31518 GTS1	YKL185W(ASH1)	YGL181W(GTS1)	-0.0260399838424170	0.140947484295240	-0.315177404147631
YER125W(RSP5)	25.6708980428445	-47.341796085689	0.0870173049153312	YER125W = -0.0077 + 0.0289 HSF1	YGL073W(HSF1)	-0.00769922779344649	0.0289023728082666
YER126C(NSA2)	20.3221477438045	-36.644295487609	0.788410061324573	YER126C = 0.00685 + -0.17565 AFT2	YPL202C(AFT2)	0.00685190469335487	-0.175654920137814
YER127W(LCP5)	7.03564886460156	-10.0712977292031	2.46532097043881	YER127W = 0.0092 + -0.15639 AFT2	YPL202C(AFT2)	0.0091956755462671	-0.156391681111167
YER128W(NA)	20.8295260231129	-37.6590520462258	0.558078664437116	YER128W = 0.00133 + -0.08804 ACA1	YER045C(ACA1)	0.00133363596993027	-0.0880449100568853
YER129W(PAK1)	11.7437957996672	-19.4875915993344	0.818690542403034	YER129W = -0.02258 + 0.05781 HAL9	YOL089C(HAL9)	-0.0225818370247947	0.0578053638190675
YER130C(NA)	14.9036070680218	-25.8072141360437	1.36263464757375	YER130C = 0.00711 + -0.31836 AFT2	YPL202C(AFT2)	0.00711347081719909	-0.318357325718529
YER131W(RPS26B)	16.520645173382	-27.0412903467640	0.791726374991036	YER131W = 0.01052 + -0.11674 DAL82 + 0.07792 ABF1	YNL314W(DAL82)	YKL112W(ABF1)	0.0105220301427785	-0.116743075843734	0.077920764879635
YER132C(PMD1)	11.9808690085554	-19.9617380171109	0.552483830189074	YER132C = 0.04477 + -0.13145 DAL82	YNL314W(DAL82)	0.0447725674201371	-0.131447831686239
YER133W(GLC7)	16.1020170908283	-28.2040341816566	0.42051165051124	YER133W = 0.02687 + -0.08281 DAL82	YNL314W(DAL82)	0.0268701544191976	-0.0828132525004073
YER134C(NA)	13.3221409331662	-22.6442818663324	0.785055845389136	YER134C = 0.03977 + -0.12129 DAL82	YNL314W(DAL82)	0.0397721478014803	-0.121287792786137
YER135C(NA)	13.4998767176381	-20.9997534352762	1.21117753159378	YER135C = -0.02759 + 0.2367 GAL4 + -0.22698 INO4	YPL248C(GAL4)	YOL108C(INO4)	-0.0275922663195008	0.236699942531779	-0.226984491449680
YER136W(GDI1)	11.9754829678212	-19.9509659356423	0.583846676987343	YER136W = -0.04101 + 0.09718 BAS1	YKR099W(BAS1)	-0.0410058217888744	0.0971777595421827
YER137C(NA)	7.31989830489378	-6.63979660978755	1.00926740655406	YER137C = 0.03708 + -0.28677 FKH1 + 0.3109 ABF1 + -0.07897 GAT1	YIL131C(FKH1)	YKL112W(ABF1)	YFL021W(GAT1)	0.0370782044162630	-0.286773308425833	0.310903000035804	-0.0789704859336144
YER138C(NA)	18.2138677089172	-32.4277354178344	0.288466929164698	YER138C = 0.01903 + -0.04427 CIN5	YOR028C(CIN5)	0.0190311704027816	-0.0442698325648437
YER139C(NA)	8.85286428644868	-13.7057285728974	2.33665822674423	YER139C = -0.02715 + 0.13432 GAL4	YPL248C(GAL4)	-0.0271522725962184	0.134319012722033
YER140W(NA)	12.1194527376489	-20.2389054752977	0.541034450771038	YER140W = -0.02394 + 0.07143 DAL82	YNL314W(DAL82)	-0.0239418101630672	0.0714336199331007
YER141W(COX15)	12.2475585427756	-20.4951170855512	0.664992269777628	YER141W = -0.00536 + 0.12755 AFT2	YPL202C(AFT2)	-0.00536156629300148	0.127552353418152
YER142C(MAG1)	14.6562851781379	-25.3125703562758	0.310842877792457	YER142C = -0.03522 + 0.08791 DAL82	YNL314W(DAL82)	-0.0352174411481314	0.0879115843002635
YER143W(DDI1)	0.354700204302789	3.29059959139442	2.69038504283466	YER143W = -0.07842 + 0.22537 DAL82	YNL314W(DAL82)	-0.078422680533057	0.225374579126121
YER144C(UBP5)	12.9058633677802	-19.8117267355603	0.632890556678301	YER144C = -0.00239 + -0.19598 HIR1 + 0.13113 HOG1	YBL008W(HIR1)	YLR113W(HOG1)	-0.00239291749715363	-0.195983727920854	0.131133755242649
YER145C(FTR1)	17.9321136665007	-31.8642273330015	0.428403314932690	YER145C = -0.00988 + 0.06998 GAT3	YLR013W(GAT3)	-0.0098793468942907	0.0699805221286004
YER146W(LSM5)	8.16866972382032	-12.3373394476406	0.874433922745082	YER146W = -0.0181 + 0.0574 DAL82	YNL314W(DAL82)	-0.0181031144729168	0.0573982498155436
YER147C(SCC4)	16.9350623299420	-29.8701246598839	0.550756173233588	YER147C = 0.02453 + -0.06822 DAL82	YNL314W(DAL82)	0.0245251335075447	-0.0682242177936211
YER148W(SPT15)	22.7027846977658	-35.4055693955317	0.0585029758230271	YER148W = 0.08244 + -0.14908 FAP7 + 0.12507 ABF1 + -0.11357 HAL9 + -0.10545 GAL80	YDL166C(FAP7)	YKL112W(ABF1)	YOL089C(HAL9)	YML051W(GAL80)	0.0824438802723663	-0.149078477034817	0.125072405626231	-0.113569469069875	-0.105453528549978
YER149C(PEA2)	17.0113377235987	-30.0226754471975	0.514312738223269	YER149C = 0.04084 + -0.11484 DAL82	YNL314W(DAL82)	0.0408435376157779	-0.114838498841561
YER150W(SPI1)	17.7354622270692	-27.4709244541384	0.521026736321423	YER150W = -0.16949 + 0.7826 HMS1 + -0.11341 IFH1 + 0.08186 HIR1	YOR032C(HMS1)	YLR223C(IFH1)	YBL008W(HIR1)	-0.169493653148337	0.782601880487118	-0.113408792670113	0.0818554642803055
YER151C(UBP3)	21.0350435922934	-38.0700871845869	0.240159145635692	YER151C = 0.01472 + -0.03613 CAD1	YDR423C(CAD1)	0.0147233155985588	-0.0361256147020208
YER152C(NA)	22.6575253229783	-39.3150506459567	0.457905365694157	YER152C = 0.02654 + -0.10807 DAL82 + 0.02613 ASH1	YNL314W(DAL82)	YKL185W(ASH1)	0.0265411632171713	-0.108072513272227	0.0261260984456975
YER153C(PET122)	18.8957258724933	-33.7914517449867	0.563758153938137	YER153C = -0.0205 + 0.06162 GAT3	YLR013W(GAT3)	-0.0204986364244785	0.0616219433842423
YER154W(OXA1)	22.7759216814267	-41.5518433628534	0.183900921446895	YER154W = 0.00306 + -0.10045 AFT2	YPL202C(AFT2)	0.00305516745701296	-0.100446618121593
YER155C(BEM2)	4.98341743670226	-3.96683487340452	3.54223857125067	YER155C = 0.03222 + -0.35797 GAL4 + 0.40328 INO4	YPL248C(GAL4)	YOL108C(INO4)	0.0322170323525037	-0.357972584745734	0.403279090866234
YER156C(NA)	19.0862533391207	-34.1725066782414	0.709109100190064	YER156C = 0.00755 + -0.14785 ACA1	YER045C(ACA1)	0.00755401061139879	-0.147845257988363
YER157W(COG3)	17.8294802973107	-31.6589605946215	0.693707227071122	YER157W = 0.05014 + -0.1313 BAS1	YKR099W(BAS1)	0.0501449807207885	-0.131300347623932
YER158C(NA)	15.4131595272385	-24.8263190544771	0.363985503247720	YER158C = 0.00887 + -0.23544 GAL80 + 0.09686 CIN5	YML051W(GAL80)	YOR028C(CIN5)	0.0088704276402645	-0.235442335520688	0.096861057595158
YER159C(BUR6)	8.11402927532414	-12.2280585506483	1.49688604465000	YER159C = 0.04903 + -0.08863 CIN5	YOR028C(CIN5)	0.0490303248108476	-0.0886262149868278
YER160C(NA)	10.6261405749606	-13.2522811499212	0.561560387682673	YER160C = 0.19396 + -0.19837 HIR1 + -0.29801 ASK10 + -0.10244 CAD1	YBL008W(HIR1)	YGR097W(ASK10)	YDR423C(CAD1)	0.193956988821031	-0.198373632468908	-0.298007370578141	-0.102441770949056
YER161C(SPT2)	9.62154015319429	-15.2430803063886	0.991206779880113	YER161C = -0.05084 + 0.15114 DAL82	YNL314W(DAL82)	-0.0508447917067449	0.151139994126352
YER162C(RAD4)	8.80545179613826	-13.6109035922765	1.25601455358145	YER162C = -0.01324 + 0.0589 GAL4	YPL248C(GAL4)	-0.0132393598269702	0.0589019140889352
YER163C(NA)	17.3477042593138	-30.6954085186276	0.80459625127065	YER163C = -0.01465 + 0.07385 GAL4	YPL248C(GAL4)	-0.0146474021748248	0.0738543473869535
YER164W(CHD1)	7.54293514429414	-11.0858702885883	1.81992680145359	YER164W = 0.01087 + -0.10717 HIR1	YBL008W(HIR1)	0.0108716429494432	-0.107173942213343
YER165W(PAB1)	15.9975988152414	-25.9951976304828	0.452433830614427	YER165W = -0.00112 + -0.14614 HIR1 + 0.10881 HOG1	YBL008W(HIR1)	YLR113W(HOG1)	-0.00111511059574697	-0.146144009437835	0.108812567425639
YER166W(DNF1)	6.5157354706866	-9.03147094137321	1.70574998565197	YER166W = 0.02424 + -0.06951 MAC1	YMR021C(MAC1)	0.0242393844279178	-0.069507728250108
YER167W(BCK2)	16.3330358755122	-26.6660717510244	0.339265332609376	YER167W = 0.05226 + -0.09544 GAT1 + -0.13475 GCN4	YFL021W(GAT1)	YEL009C(GCN4)	0.0522612847358981	-0.0954426573463424	-0.134750202074055
YER168C(CCA1)	9.83115931827506	-13.6623186365501	0.708757543963325	YER168C = 0.00794 + -0.26246 CRZ1 + 0.26723 AZF1	YNL027W(CRZ1)	YOR113W(AZF1)	0.0079436330152517	-0.262462748577886	0.267231347401398
YER169W(RPH1)	11.9912949915187	-19.9825899830374	0.787976869696287	YER169W = -0.03602 + 0.08366 HAL9	YOL089C(HAL9)	-0.0360223416837005	0.0836630108462941
YER170W(ADK2)	12.5346503971139	-21.0693007942277	0.892288667577864	YER170W = 0.12205 + -0.24794 FKH2	YNL068C(FKH2)	0.122050957481337	-0.247937298829739
YER171W(RAD3)	10.5369390050580	-17.0738780101159	1.50412544318099	YER171W = 0.04431 + -0.13502 GAT3	YLR013W(GAT3)	0.0443050897818791	-0.135015584463644
YER172C(BRR2)	15.3938636333720	-26.7877272667439	0.796051684164921	YER172C = 0.00664 + -0.03977 CRZ1	YNL027W(CRZ1)	0.00664451325699843	-0.0397676816717981
YER173W(RAD24)	14.4937756444883	-24.9875512889767	0.407447648666743	YER173W = 0.03324 + -0.09486 DAL82	YNL314W(DAL82)	0.0332389401023464	-0.094864343310546
YER174C(GRX4)	14.8091947693092	-25.6183895386184	0.586317482963334	YER174C = 0.04344 + -0.12987 DAL82	YNL314W(DAL82)	0.0434367382303999	-0.129873460920739
YER175C(TMT1)	21.3280770531164	-34.6561541062327	0.145607092780441	YER175C = 0.04096 + 0.36772 KSS1 + -0.37537 AZF1 + -0.16539 GAL80	YGR040W(KSS1)	YOR113W(AZF1)	YML051W(GAL80)	0.0409621012579658	0.367723509015618	-0.375371459945723	-0.165385349770059
YER176W(ECM32)	16.0292026819827	-28.0584053639654	0.425341640628705	YER176W = 0.04056 + -0.11474 DAL82	YNL314W(DAL82)	0.0405567505331473	-0.114744268482925
YER177W(BMH1)	10.0268525861601	-16.0537051723201	0.699660345363953	YER177W = 0.06262 + -0.17946 DAL82	YNL314W(DAL82)	0.0626150612166176	-0.179463051674616
YER178W(PDA1)	13.8123080278939	-23.6246160557877	0.795501876294122	YER178W = 0.05197 + -0.15396 DAL82	YNL314W(DAL82)	0.0519667711149734	-0.153959728926590
YER179W(DMC1)	16.2632538406566	-28.5265076813132	0.54445656122536	YER179W = 0.00336 + -0.04733 GAL4	YPL248C(GAL4)	0.00336300136115107	-0.0473346921805225
YER180C(ISC10)	14.5226771803676	-25.0453543607352	0.86427718095879	YER180C = 0.02666 + -0.07445 FAP7	YDL166C(FAP7)	0.0266579842471676	-0.0744537069490339
YER181C(NA)	15.1689555572191	-24.3379111144383	0.674899758052154	YER181C = -0.02928 + 0.12077 CIN5 + -0.13518 GAL80	YOR028C(CIN5)	YML051W(GAL80)	-0.0292799986276706	0.120773148953581	-0.135183300245113
YER182W(FMP10)	16.8897697059369	-29.7795394118737	0.495879802104883	YER182W = -0.0144 + 0.03459 ARG81	YML099C(ARG81)	-0.0143989825329557	0.0345855413892893
YER183C(FAU1)	13.7075895268763	-23.4151790537526	0.582644874917343	YER183C = 0.01326 + -0.03754 MAC1	YMR021C(MAC1)	0.0132634465586069	-0.0375414080384212
YER184C(NA)	13.6424492269454	-23.2848984538907	2.01792305811398	YER184C = 0.02017 + -0.06543 MAC1	YMR021C(MAC1)	0.0201664451630708	-0.0654254494954102
YER185W(NA)	9.35395124828857	-12.7079024965771	1.52699073163893	YER185W = 0.13746 + -0.27226 GAT3 + -0.14524 ABF1	YLR013W(GAT3)	YKL112W(ABF1)	0.137458759176712	-0.272263439858728	-0.145236106237322
YER186C(NA)	10.6969195980594	-17.3938391961187	0.995866237500329	YER186C = 0.00841 + -0.05597 DAL80	YKR034W(DAL80)	0.00840520131963497	-0.0559741790658171
YER187W(NA)	9.0714549217586	-14.1429098435172	1.78491388771622	YER187W = 0.03345 + -0.12031 GAT3	YLR013W(GAT3)	0.0334514846229809	-0.120312364327498
YER188W(NA)	12.2459154026871	-18.4918308053741	0.769258883358394	YER188W = 0.0985 + -0.15655 HIR1 + -0.18435 ASK10	YBL008W(HIR1)	YGR097W(ASK10)	0.0985033742155777	-0.156548837366206	-0.184349188199406
YER189W(NA)	4.53880514266365	-5.0776102853273	2.87801394641515	YER189W = -0.1222 + 0.46379 HMS1	YOR032C(HMS1)	-0.122197027909022	0.46379477273898
YER190W(YRF1-2)	7.41432489968771	-10.8286497993754	2.02568092521787	YER190W = -0.1252 + 0.45462 HMS1	YOR032C(HMS1)	-0.125198207543632	0.454620935904893
YFL001W(DEG1)	11.7236346219387	-17.4472692438773	1.40753762064268	YFL001W = -0.00992 + 0.18204 CIN5 + -0.29262 GAL80	YOR028C(CIN5)	YML051W(GAL80)	-0.0099158098555467	0.182044268136785	-0.292622309118055
YFL002C(SPB4)	12.3667025710225	-18.7334051420451	0.868918258048079	YFL002C = 0.00202 + -0.21168 CAD1 + 0.19068 DAT1	YDR423C(CAD1)	YML113W(DAT1)	0.00202284385899520	-0.211675093472515	0.190677869784356
YFL003C(MSH4)	8.1816634778798	-12.3633269557596	1.20197188335628	YFL003C = 0.03925 + -0.1185 DAL82	YNL314W(DAL82)	0.0392511771591379	-0.118502759030064
YFL004W(VTC2)	10.7529256660478	-17.5058513320956	1.19394626047934	YFL004W = 0.05477 + -0.15085 DAL82	YNL314W(DAL82)	0.054773186720853	-0.150854152540241
YFL005W(SEC4)	21.9274373314571	-39.8548746629141	0.198379290812854	YFL005W = -0.00525 + 0.08316 ACA1	YER045C(ACA1)	-0.00524681284870312	0.0831592781192284
YFL006W(NA)	11.7431508350653	-19.4863016701305	0.885495454780554	YFL006W = 0.00292 + -0.1319 AFT2	YPL202C(AFT2)	0.00292116462813024	-0.131900786877170
YFL007W(BLM3)	16.0835076640751	-24.1670153281501	0.361089654324790	YFL007W = -0.0136 + 0.18313 HAP2 + -0.13982 HIR3 + -0.08574 FAP7	YGL237C(HAP2)	YJR140C(HIR3)	YDL166C(FAP7)	-0.013597551382435	0.183129935401945	-0.139820860580198	-0.0857412997010027
YFL008W(SMC1)	12.7995748458789	-21.5991496917579	0.671628499854726	YFL008W = -0.05274 + 0.10349 CIN5	YOR028C(CIN5)	-0.0527382177668498	0.103488487560896
YFL009W(CDC4)	20.9788714765811	-31.9577429531621	0.121306938146148	YFL009W = 0.06059 + -0.10876 DAL82 + 0.13804 CAD1 + -0.11826 DAT1 + -0.04995 CIN5	YNL314W(DAL82)	YDR423C(CAD1)	YML113W(DAT1)	YOR028C(CIN5)	0.0605933434127586	-0.108756165075260	0.138043501110542	-0.118264572741480	-0.0499496993167363
YFL010C(WWM1)	10.6860289378009	-17.3720578756018	0.735219821408089	YFL010C = 0.04499 + -0.12771 DAL82	YNL314W(DAL82)	0.0449925006474883	-0.127707805738032
YFL011W(HXT10)	1.83319367406505	0.333612651869903	3.84414719472671	YFL011W = -0.05233 + 0.09617 CIN5	YOR028C(CIN5)	-0.0523257661414503	0.096166376840454
YFL012W(NA)	20.3603934623482	-34.7207869246965	0.464993127758223	YFL012W = -0.00537 + 0.13973 KRE33 + -0.12349 DAT1	YNL132W(KRE33)	YML113W(DAT1)	-0.00536920146714502	0.139727902161031	-0.123488103525945
YFL013C(IES1)	9.48155890865772	-14.9631178173154	1.20833235571037	YFL013C = -0.04263 + 0.08177 CIN5	YOR028C(CIN5)	-0.0426319032313222	0.0817655210711915
YFL014W(HSP12)	10.4846439465189	-14.9692878930378	0.781826482574244	YFL014W = -0.02757 + 0.27114 GAL80 + -0.09123 CIN5	YML051W(GAL80)	YOR028C(CIN5)	-0.0275702202183126	0.271137120421312	-0.0912315402777725
YFL015C(NA)	6.76113109626124	-9.5222621925225	1.75372706528156	YFL015C = 0.00896 + -0.08971 DAL80	YKR034W(DAL80)	0.00895810589878365	-0.0897140429657131
YFL016C(MDJ1)	13.3429773942025	-22.6859547884051	0.574626809429424	YFL016C = -0.0489 + 0.18752 GAL80	YML051W(GAL80)	-0.048903933098354	0.187523308122114
YFL017C(GNA1)	9.89086140359895	-15.7817228071979	0.725271735601587	YFL017C = 0.02741 + -0.05429 FKH1	YIL131C(FKH1)	0.027412265560746	-0.0542904717005738
YFL018C(LPD1)	14.3246917110673	-24.6493834221347	0.74486817557799	YFL018C = 0.01637 + -0.03775 GAT1	YFL021W(GAT1)	0.0163726994267819	-0.0377452862762314
YFL019C(NA)	7.69148699093412	-11.3829739818682	1.69528716910721	YFL019C = -0.04563 + 0.08472 CIN5	YOR028C(CIN5)	-0.0456327107256584	0.0847187688705646
YFL020C(PAU5)	15.3169131731350	-26.6338263462700	0.56037697799758	YFL020C = -0.02381 + 0.08756 GAL80	YML051W(GAL80)	-0.0238090752445715	0.0875554030488439
YFL021W(GAT1)	2.21166729862307	-0.423334597246149	3.91224694858826	YFL021W = 0.02509 + -0.06537 GAT1	YFL021W(GAT1)	0.0250901368564941	-0.0653712628615106
YFL022C(FRS2)	14.1594237267182	-24.3188474534364	0.9162476649909	YFL022C = -0.0191 + 0.07243 HAP5	YOR358W(HAP5)	-0.0191042596304209	0.0724343353508317
YFL023W(BUD27)	11.9416872561419	-19.8833745122838	1.15613325127796	YFL023W = 0.02488 + -0.03617 IFH1	YLR223C(IFH1)	0.0248826089632399	-0.0361673757624691
YFL024C(EPL1)	16.0503443286246	-28.1006886572493	1.01255854537048	YFL024C = -0.01884 + 0.16575 CST6	YIL036W(CST6)	-0.0188419371125881	0.165748244256754
YFL025C(BST1)	14.1815938725805	-24.3631877451611	0.756124964384291	YFL025C = 0.01915 + -0.04861 MAC1	YMR021C(MAC1)	0.0191522209927506	-0.0486106163988349
YFL026W(STE2)	7.07085103679822	-10.1417020735964	3.24403423540029	YFL026W = -0.10661 + 0.23638 ABF1	YKL112W(ABF1)	-0.106606855920373	0.236383395123293
YFL027C(GYP8)	11.2646130701592	-18.5292261403184	0.795284019064404	YFL027C = 0.04239 + -0.17954 GAL80	YML051W(GAL80)	0.0423873794517153	-0.179544904723625
YFL028C(CAF16)	20.9620884252951	-35.9241768505901	0.23407243014817	YFL028C = 0.04049 + -0.03573 IFH1 + -0.05672 MAC1	YLR223C(IFH1)	YMR021C(MAC1)	0.0404854816760788	-0.0357341397570031	-0.0567174465640356
YFL029C(CAK1)	13.4889996793044	-22.9779993586088	0.99873346788212	YFL029C = -0.02081 + 0.04086 IFH1	YLR223C(IFH1)	-0.0208088200474719	0.040857011898978
YFL030W(AGX1)	16.4697417237457	-26.9394834474914	0.251060266188385	YFL030W = -0.05751 + 0.36912 HMS1 + -0.16899 GAL80	YOR032C(HMS1)	YML051W(GAL80)	-0.0575054755091002	0.369120300172805	-0.168986056717715
YFL031W(HAC1)	11.5331781838953	-19.0663563677906	1.64588357870571	YFL031W = -0.04713 + 0.08636 CIN5	YOR028C(CIN5)	-0.0471323360194008	0.086360607602233
YFL032W(NA)	14.8775374606537	-25.7550749213074	0.648190654702688	YFL032W = 0.00416 + -0.10881 ACA1	YER045C(ACA1)	0.00415647384636045	-0.108809829655674
YFL033C(RIM15)	1.35137344338649	9.29725311322703	2.3579519788181	YFL033C = 0.17934 + -0.22243 IFH1 + 0.88383 AFT2 + -0.44636 DAL82 + 0.30178 ABF1 + -0.25525 HSF1	YLR223C(IFH1)	YPL202C(AFT2)	YNL314W(DAL82)	YKL112W(ABF1)	YGL073W(HSF1)	0.179337657219191	-0.222430016935810	0.883834072692148	-0.446357402177287	0.301780169162166	-0.255254827474227
YFL034W(NA)	17.9929398961874	-31.9858797923747	0.317426053581322	YFL034W = -0.01446 + 0.03096 IFH1	YLR223C(IFH1)	-0.0144645934006345	0.0309641018883869
YFL034C-B(MOB2)	14.9758963703561	-25.9517927407122	1.31240859668913	YFL034C-B = 0.0241 + -0.07758 FAP7	YDL166C(FAP7)	0.0241046983987019	-0.0775803580002993
YFL036W(RPO41)	17.1552927858759	-28.3105855717518	0.234657592000204	YFL036W = -0.06477 + 0.04664 IFH1 + 0.08343 FKH1	YLR223C(IFH1)	YIL131C(FKH1)	-0.0647683987657515	0.0466390849640678	0.0834283570725084
YFL037W(TUB2)	17.4673934527785	-28.934786905557	0.360470540867822	YFL037W = 0.08692 + -0.13406 DAL82 + -0.08757 MAC1	YNL314W(DAL82)	YMR021C(MAC1)	0.0869226716487297	-0.134060435796032	-0.0875657386624246
YFL038C(YPT1)	16.8400816007737	-29.6801632015475	0.563825213298564	YFL038C = 0.0155 + -0.04852 ARG81	YML099C(ARG81)	0.0154968905176280	-0.0485183438777452
YFL039C(ACT1)	13.1699929275258	-22.3399858550516	0.497045380033299	YFL039C = -0.02334 + 0.0568 DAL82	YNL314W(DAL82)	-0.0233439874493672	0.0567970229863379
YFL040W(NA)	14.7144513442753	-25.4289026885507	0.583678229915345	YFL040W = -0.03466 + 0.09757 DAL82	YNL314W(DAL82)	-0.0346565185199111	0.0975739575207494
YFL041W(FET5)	14.0938203680168	-24.1876407360336	0.488481845808257	YFL041W = 0.02287 + -0.05639 MAC1	YMR021C(MAC1)	0.0228652867994555	-0.0563882386134701
YFL042C(NA)	11.3701331468028	-18.7402662936057	0.859303559466944	YFL042C = -0.03904 + 0.10673 DAL82	YNL314W(DAL82)	-0.0390362640496461	0.106732712133466
YFL043C(NA)	9.17079468160254	-14.3415893632051	0.64056265914605	YFL043C = -0.02891 + 0.07467 DAL82	YNL314W(DAL82)	-0.0289142384016838	0.0746689201511043
YFL044C(YOD1)	13.2927855450915	-22.5855710901831	1.20317823556995	YFL044C = -0.01791 + 0.08479 GAL4	YPL248C(GAL4)	-0.0179090479208967	0.084792341059024
YFL045C(SEC53)	11.3023213643213	-18.6046427286426	0.683993689995483	YFL045C = 0.06031 + -0.12138 FKH1	YIL131C(FKH1)	0.0603144057411302	-0.121384920089433
YFL046W(FMP32)	13.1904193662432	-20.3808387324865	1.38529294369303	YFL046W = 0.11557 + -0.20846 ABF1 + -0.21052 GCN4	YKL112W(ABF1)	YEL009C(GCN4)	0.115571278906576	-0.208457347116753	-0.210524489949113
YFL047W(RGD2)	16.9613054366899	-29.9226108733799	0.418249084283116	YFL047W = -0.01829 + 0.04627 DAL82	YNL314W(DAL82)	-0.0182922529053426	0.0462692895621372
YFL048C(EMP47)	21.7021986704761	-37.4043973409522	0.113023878237817	YFL048C = 0.10256 + -0.15425 ASK10 + -0.11154 GZF3	YGR097W(ASK10)	YJL110C(GZF3)	0.102561321817214	-0.154254720367864	-0.111544115588756
YFL049W(NA)	13.0128016479154	-22.0256032958308	0.695889830842845	YFL049W = -0.0274 + 0.07072 HAL9	YOL089C(HAL9)	-0.0274043427678554	0.0707177605773474
YFL050C(ALR2)	18.2262141298716	-32.4524282597431	0.289562407891780	YFL050C = -0.01686 + 0.03653 FKH1	YIL131C(FKH1)	-0.0168635125230433	0.0365344266814729
YFL051C(NA)	16.2454700236449	-26.4909400472898	0.847845987604941	YFL051C = -0.01852 + 0.14673 KRE33 + -0.09592 DAT1	YNL132W(KRE33)	YML113W(DAT1)	-0.0185163356807199	0.146730917476529	-0.0959172934309641
YFL052W(NA)	17.3753578266374	-30.7507156532747	0.634737187023671	YFL052W = -0.02083 + 0.03271 IFH1	YLR223C(IFH1)	-0.0208286370676254	0.0327095344744193
YFL053W(DAK2)	11.8132696611390	-19.6265393222780	0.63772513672186	YFL053W = -0.01874 + 0.04296 KRE33	YNL132W(KRE33)	-0.0187372087889917	0.0429631291810592
YFL054C(NA)	17.9732734510572	-25.9465469021144	0.154048226201195	YFL054C = 0.06193 + 0.30563 KSS1 + -0.22557 GCR2 + -0.12582 GAL4 + -0.11701 ASK10	YGR040W(KSS1)	YNL199C(GCR2)	YPL248C(GAL4)	YGR097W(ASK10)	0.061934159713052	0.305625027173240	-0.225573099368129	-0.125821598283939	-0.117011656151633
YFL055W(AGP3)	31.253273214253	-56.506546428506	0.0679877139853712	YFL055W = 0.0042 + 0.09062 HIR1 + -0.07395 GAL4	YBL008W(HIR1)	YPL248C(GAL4)	0.00419724163195335	0.0906176288809984	-0.0739488794759484
YFL056C(AAD6)	13.8724787780013	-23.7449575560027	0.780061582301595	YFL056C = -0.01786 + 0.04477 MAC1	YMR021C(MAC1)	-0.0178604416190656	0.0447705608199779
YFL057C(AAD16)	6.71626586686302	-9.43253173372605	1.14420483756616	YFL057C = -0.07288 + 0.14413 CIN5	YOR028C(CIN5)	-0.0728800164963207	0.144125707997470
YFL058W(THI5)	20.413389688275	-36.82677937655	0.201995366099076	YFL058W = -0.00395 + 0.05435 AFT2	YPL202C(AFT2)	-0.00394821195626761	0.0543458226089275
YFL059W(SNZ3)	13.6119308131378	-23.2238616262756	1.02231099910553	YFL059W = 0.04573 + -0.13246 DAL82	YNL314W(DAL82)	0.0457348882717254	-0.132464090984141
YFL060C(SNO3)	13.8165607812813	-23.6331215625625	0.850932541764626	YFL060C = -0.00851 + 0.17405 ACA1	YER045C(ACA1)	-0.0085133553189395	0.174052560812908
YFL061W(DDI2)	13.1690374139154	-22.3380748278308	1.04171418721517	YFL061W = 0.0354 + -0.10073 DAL82	YNL314W(DAL82)	0.0353962696429779	-0.100725051270321
YFL062W(COS4)	20.7434466134686	-37.4868932269372	0.463232233766208	YFL062W = -0.03425 + 0.12611 GAL80	YML051W(GAL80)	-0.0342522989773707	0.126106842249605
YFL063W(NA)	15.3182155812431	-26.6364311624863	0.484728102665019	YFL063W = -0.05475 + 0.20098 HMS1	YOR032C(HMS1)	-0.0547482755292168	0.200980300946305
YFL064C(NA)	2.83273212445857	-1.66546424891713	3.14746877832501	YFL064C = -0.13658 + 0.52353 HMS1	YOR032C(HMS1)	-0.136583154823832	0.523526535946103
YFL065C(NA)	4.51762917412585	-5.03525834825169	2.53558238162931	YFL065C = -0.1268 + 0.48312 HMS1	YOR032C(HMS1)	-0.126801361334456	0.483117699556308
YFL066C(NA)	5.59568907972205	-7.1913781594441	2.27054169147132	YFL066C = -0.09239 + 0.35119 HMS1	YOR032C(HMS1)	-0.0923854370353799	0.351186609088597
YFL067W(NA)	5.87010655889276	-7.74021311778552	2.52646314448463	YFL067W = -0.07204 + 0.27511 HMS1	YOR032C(HMS1)	-0.0720358898242036	0.275108547853496
YFL068W(NA)	6.91259815928252	-9.82519631856505	2.16481839632688	YFL068W = -0.10486 + 0.39676 HMS1	YOR032C(HMS1)	-0.104859755096521	0.396757300356901
YFR001W(LOC1)	8.00262982841169	-12.0052596568234	2.03712332550861	YFR001W = -0.03123 + 0.08997 HAL9	YOL089C(HAL9)	-0.0312288935641963	0.0899738798251403
YFR002W(NIC96)	11.3334001556283	-18.6668003112565	1.19691544969360	YFR002W = 0.02524 + -0.07208 ARG81	YML099C(ARG81)	0.0252355818990668	-0.0720769994118216
YFR003C(YPI1)	10.5754110199225	-17.150822039845	0.646600552145113	YFR003C = 0.01399 + -0.03834 MAC1	YMR021C(MAC1)	0.0139854642583013	-0.0383354088359541
YFR004W(RPN11)	9.1611076896619	-14.3222153793238	1.10053849436397	YFR004W = -0.02899 + 0.06713 HAL9	YOL089C(HAL9)	-0.0289881694097850	0.0671331203517716
YFR005C(SAD1)	8.7081544952604	-13.4163089905208	1.07921703647065	YFR005C = -0.03387 + 0.08532 HAL9	YOL089C(HAL9)	-0.0338720013680255	0.0853239551844133
YFR006W(NA)	18.2339483568518	-32.4678967137035	0.27877892867365	YFR006W = -0.01375 + 0.02716 IFH1	YLR223C(IFH1)	-0.0137459348766411	0.0271626270983874
YFR007W(NA)	17.1810910199368	-30.3621820398735	0.499582744349321	YFR007W = 0.01772 + -0.05408 DAL82	YNL314W(DAL82)	0.0177214025241761	-0.0540783736475716
YFR008W(FAR7)	12.5878921507611	-21.1757843015223	0.748533957712679	YFR008W = 0.0273 + -0.0638 ABF1	YKL112W(ABF1)	0.0273020461012695	-0.0637989659494804
YFR009W(GCN20)	17.3807186493567	-30.7614372987133	0.810512401416164	YFR009W = 0.02096 + -0.06443 MAC1	YMR021C(MAC1)	0.0209640086831310	-0.0644287528558866
YFR010W(UBP6)	16.3561236320024	-26.7122472640048	0.505732515597754	YFR010W = -0.00675 + 0.08107 FKH1 + -0.07072 MAC1	YIL131C(FKH1)	YMR021C(MAC1)	-0.00675142901797562	0.0810652869477087	-0.0707198621599985
YFR011C(NA)	11.3922191811538	-18.7844383623076	1.16888473289654	YFR011C = 0.02635 + -0.05007 IFH1	YLR223C(IFH1)	0.0263477530941095	-0.0500680922793365
YFR012W(NA)	19.8503876094606	-35.7007752189212	0.177560633533905	YFR012W = -0.00526 + 0.03075 HIR1	YBL008W(HIR1)	-0.00525674911087432	0.0307512583918825
YFR013W(IOC3)	17.5757693271147	-31.1515386542294	0.415461984658825	YFR013W = -0.04708 + 0.09526 CIN5	YOR028C(CIN5)	-0.0470795053701029	0.0952607881627136
YFR014C(CMK1)	15.0764612798694	-26.1529225597388	0.702127051304694	YFR014C = -0.02486 + 0.06266 CAD1	YDR423C(CAD1)	-0.0248572637099705	0.0626562721047841
YFR015C(GSY1)	13.2827953788500	-22.5655907576999	1.57254957309947	YFR015C = -0.03893 + 0.21809 BYE1	YKL005C(BYE1)	-0.0389312871631884	0.218091817897485
YFR016C(NA)	17.5556600454972	-31.1113200909943	0.349448603750428	YFR016C = -0.01292 + 0.03735 CAD1	YDR423C(CAD1)	-0.0129230150272698	0.0373524269392272
YFR017C(NA)	12.2902744482791	-20.5805488965583	0.60376087600882	YFR017C = -0.02712 + 0.05911 HAP2	YGL237C(HAP2)	-0.0271210752596512	0.0591115689802966
YFR018C(NA)	14.8204723644415	-25.6409447288831	0.363322735486603	YFR018C = -0.0198 + 0.07713 GAL80	YML051W(GAL80)	-0.0198029234492143	0.0771347548238602
YFR019W(FAB1)	12.5603540691934	-21.1207081383868	0.797150580700103	YFR019W = 0.00698 + -0.06945 HIR1	YBL008W(HIR1)	0.00698088069287976	-0.0694479705110836
YFR020W(NA)	23.5101991039517	-43.0203982079034	0.15972093184504	YFR020W = -0.02817 + 0.10092 HMS1	YOR032C(HMS1)	-0.0281658883568021	0.100920833674025
YFR021W(ATG18)	12.4500193008620	-20.9000386017240	0.729154600587596	YFR021W = 0.01873 + -0.04883 MAC1	YMR021C(MAC1)	0.0187326775348841	-0.0488333057421213
YFR022W(NA)	11.0446153320590	-18.0892306641181	0.663054289608949	YFR022W = -0.03603 + 0.09949 DAL82	YNL314W(DAL82)	-0.0360345883302069	0.0994913711058111
YFR023W(PES4)	9.40886713775915	-14.8177342755183	1.17047128795856	YFR023W = -0.0095 + 0.05219 DAL80	YKR034W(DAL80)	-0.00950485096666907	0.0521947809562773
YFR024C(NA)	16.5901274353145	-29.1802548706290	0.605324130863346	YFR024C = 0.01494 + -0.03696 GAT1	YFL021W(GAT1)	0.0149413766761677	-0.036960347335272
YFR025C(HIS2)	16.4410503312752	-28.8821006625504	0.340655463528472	YFR025C = -0.0175 + 0.06559 GAL80	YML051W(GAL80)	-0.0174993561215126	0.0655903179696484
YFR026C(NA)	5.38423855990495	-6.7684771198099	2.79285554620714	YFR026C = -0.05862 + 0.18985 DAL82	YNL314W(DAL82)	-0.0586249821698223	0.189854363246836
YFR027W(ECO1)	16.9745777128847	-27.9491554257693	0.218567753717844	YFR027W = -0.10964 + 0.27419 GAL80 + 0.09304 CHA4	YML051W(GAL80)	YLR098C(CHA4)	-0.109642052291834	0.274189059965884	0.0930448206504356
YFR028C(CDC14)	13.9616433457360	-23.9232866914721	0.604403775701536	YFR028C = 0.06266 + -0.14773 BAS1	YKR099W(BAS1)	0.0626577398306421	-0.147725957473689
YFR029W(PTR3)	18.5059572146388	-33.0119144292776	0.274043935579222	YFR029W = 0.00435 + -0.04445 HIR1	YBL008W(HIR1)	0.00434724029231239	-0.0444513049023131
YFR030W(MET10)	11.5540271345186	-19.1080542690371	1.49342512194104	YFR030W = 0.02357 + -0.05833 DAT1	YML113W(DAT1)	0.0235694693681147	-0.0583280152055863
YFR031C(SMC2)	13.1957220233508	-22.3914440467017	0.688218854705198	YFR031C = 0.01061 + -0.04706 GAL4	YPL248C(GAL4)	0.0106104314115846	-0.0470574844686508
YFR032C(NA)	15.0952284992575	-26.1904569985150	0.445469403879157	YFR032C = 0.0153 + -0.04306 ABF1	YKL112W(ABF1)	0.0152974840154996	-0.0430613541996866
YFR033C(QCR6)	14.8632055747662	-25.7264111495325	0.434637086704085	YFR033C = 0.04478 + -0.1212 DAL82	YNL314W(DAL82)	0.0447826791201495	-0.121202257754526
YFR034C(PHO4)	10.3712509392664	-16.7425018785328	1.19434273038761	YFR034C = -0.0163 + 0.04731 IFH1	YLR223C(IFH1)	-0.0163009710809034	0.047307339724073
YFR035C(NA)	4.7537126569028	-1.50742531380559	1.28023219263133	YFR035C = 0.02046 + 0.29068 MAC1 + -0.41739 HAP2 + 0.25598 HOG1	YMR021C(MAC1)	YGL237C(HAP2)	YLR113W(HOG1)	0.0204551378142129	0.290675137369601	-0.417389382654669	0.255982521046685
YFR036W(CDC26)	17.7728345238847	-31.5456690477695	0.388811222885312	YFR036W = 0.03183 + -0.10086 DAL82	YNL314W(DAL82)	0.0318311054929658	-0.100856214438828
YFR037C(RSC8)	11.4871742498218	-18.9743484996435	0.490418324216290	YFR037C = 0.03212 + -0.08955 DAL82	YNL314W(DAL82)	0.0321244281467741	-0.0895537064580918
YFR038W(NA)	13.2568857660887	-22.5137715321774	0.82753112310779	YFR038W = 0.03311 + -0.08488 MAC1	YMR021C(MAC1)	0.0331100737765695	-0.0848839775439279
YFR039C(NA)	15.5724220302818	-27.1448440605637	0.513280372259534	YFR039C = 0.02479 + -0.05719 FAP7	YDL166C(FAP7)	0.0247937064689368	-0.0571888187243123
YFR040W(SAP155)	13.5114124159170	-21.0228248318339	0.966873742308074	YFR040W = 0.02632 + -0.20232 GAL4 + 0.24599 HAP3	YPL248C(GAL4)	YBL021C(HAP3)	0.0263249822827898	-0.202319312021694	0.245994262743792
YFR041C(ERJ5)	16.3425736753281	-26.6851473506562	0.78387897404835	YFR041C = 0.10926 + -0.20387 ABF1 + -0.18877 GCN4	YKL112W(ABF1)	YEL009C(GCN4)	0.109256810002506	-0.203867976981112	-0.188771760564173
YFR042W(NA)	11.6548990677244	-19.3097981354488	0.493137587871575	YFR042W = 0.07789 + -0.16122 FKH2	YNL068C(FKH2)	0.0778920849209509	-0.161221414700501
YFR043C(NA)	9.07117357192368	-14.1423471438474	0.964664573520302	YFR043C = -0.03897 + 0.1077 DAL82	YNL314W(DAL82)	-0.0389725996526826	0.107701207608381
YFR044C(NA)	16.9950896751944	-23.9901793503887	0.206115224819895	YFR044C = 0.08157 + -0.13106 MAC1 + 0.16659 ABF1 + -0.11377 HIR1 + -0.18159 FKH2	YMR021C(MAC1)	YKL112W(ABF1)	YBL008W(HIR1)	YNL068C(FKH2)	0.0815665379240905	-0.131058894700464	0.166587072320026	-0.113769964304717	-0.181585827597165
YFR045W(NA)	8.66755808439642	-13.3351161687928	1.28794110679370	YFR045W = -0.00768 + 0.13853 GCR1	YPL075W(GCR1)	-0.00767859664377156	0.138527344216498
YFR046C(CNN1)	13.13989420841	-22.2797884168200	1.00841344323261	YFR046C = -0.06956 + 0.17574 BAS1	YKR099W(BAS1)	-0.069561300693783	0.175739044226022
YFR047C(BNA6)	17.1086265711517	-30.2172531423033	0.290584225294460	YFR047C = -0.02575 + 0.08757 GAL80	YML051W(GAL80)	-0.0257455749846120	0.087568731020519
YFR048W(RMD8)	10.9625528100116	-17.9251056200232	0.649582605036576	YFR048W = -0.02447 + 0.0708 DAL82	YNL314W(DAL82)	-0.0244650643137648	0.0708005092223034
YFR049W(YMR31)	11.7724392339359	-19.5448784678718	1.12752406732554	YFR049W = -0.01938 + 0.08535 GAL4	YPL248C(GAL4)	-0.0193820214776756	0.0853530743411599
YFR050C(PRE4)	10.7282641400030	-17.4565282800060	1.51583008278792	YFR050C = 0.02297 + -0.07125 MAC1	YMR021C(MAC1)	0.0229690740171652	-0.0712503042030348
YFR051C(RET2)	14.4313342009629	-22.8626684019257	0.333274236558605	YFR051C = -0.02783 + 0.13173 CIN5 + -0.13906 GAL80	YOR028C(CIN5)	YML051W(GAL80)	-0.0278341073419988	0.131726889661707	-0.139057822240028
YFR052W(RPN12)	12.7078117545475	-21.415623509095	0.489206567968841	YFR052W = -0.01517 + 0.05378 GAL4	YPL248C(GAL4)	-0.01517485821156	0.0537774989283423
YFR053C(HXK1)	16.7245890863839	-29.4491781727679	1.35395022087768	YFR053C = -0.0817 + 0.27298 HMS1	YOR032C(HMS1)	-0.0816976740692332	0.272980695023324
YFR054C(NA)	11.9925546588862	-19.9851093177723	1.09730918992895	YFR054C = -0.02032 + 0.07834 HIR3	YJR140C(HIR3)	-0.0203208162262085	0.0783423013914393
YFR055W(NA)	17.0827014810752	-30.1654029621504	0.224157898336158	YFR055W = 0.03345 + -0.12934 HMS1	YOR032C(HMS1)	0.0334460938633732	-0.129343965248902
YFR056C(NA)	20.2757498746879	-36.5514997493758	0.271205391432036	YFR056C = 0.02367 + -0.09157 GAL80	YML051W(GAL80)	0.0236701129893429	-0.0915665005011557
YFR057W(NA)	2.33974003015575	1.32051993968850	2.40064850734316	YFR057W = -0.05773 + 0.40502 GAL80 + -0.09129 IFH1	YML051W(GAL80)	YLR223C(IFH1)	-0.0577313933158371	0.405018203758957	-0.0912930142217053
YGL001C(ERG26)	17.0562364738478	-30.1124729476957	0.430064543294304	YGL001C = 0.02332 + -0.08024 DAL82	YNL314W(DAL82)	0.0233174834198769	-0.0802388768122558
YGL002W(ERP6)	17.8876762258113	-27.7753524516226	0.221467918153094	YGL002W = 0.02409 + -0.15009 DAL82 + 0.22862 HAC1 + -0.09923 FAP7	YNL314W(DAL82)	YFL031W(HAC1)	YDL166C(FAP7)	0.0240944691424900	-0.150087851955021	0.228622175104121	-0.0992302885165076
YGL003C(CDH1)	22.5866914735813	-41.1733829471627	0.225570927179934	YGL003C = 0.01512 + -0.06099 GAL80	YML051W(GAL80)	0.0151195965629221	-0.060986320453086
YGL004C(RPN14)	17.880350317154	-31.760700634308	0.370180007869249	YGL004C = 0.01663 + -0.05455 DAL82	YNL314W(DAL82)	0.0166337696937059	-0.0545480045510511
YGL005C(COG7)	19.5660965398684	-33.1321930797368	0.186411897283070	YGL005C = -0.00333 + 0.16857 HIR1 + -0.11778 GCR1	YBL008W(HIR1)	YPL075W(GCR1)	-0.00332906882734590	0.168571491974983	-0.117784972073589
YGL006W(PMC1)	12.1846217048333	-18.3692434096666	0.935679555267852	YGL006W = 0.10293 + -0.17465 ASK10 + -0.10588 GAL4	YGR097W(ASK10)	YPL248C(GAL4)	0.102929137291435	-0.174650577268032	-0.105882157155476
YGL007W(NA)	18.5910101409863	-31.1820202819726	0.348679494471326	YGL007W = 0.09535 + -0.16753 GAT3 + -0.10635 ABF1	YLR013W(GAT3)	YKL112W(ABF1)	0.0953490053726915	-0.167532421113091	-0.106353598959232
YGL008C(PMA1)	11.7909745166017	-17.5819490332034	0.573166315145128	YGL008C = 0.09927 + -0.14307 GAT1 + -0.14862 HAP5	YFL021W(GAT1)	YOR358W(HAP5)	0.0992739580545166	-0.143068038132430	-0.148619599072093
YGL009C(LEU1)	8.05622157362708	-12.1124431472542	1.52019731733199	YGL009C = 0.02301 + -0.0707 MAC1	YMR021C(MAC1)	0.0230106593228985	-0.0706965533138873
YGL010W(NA)	11.1427116376874	-18.2854232753748	1.07823198753498	YGL010W = -0.01696 + 0.16205 CST6	YIL036W(CST6)	-0.0169550275623903	0.162046534716641
YGL011C(SCL1)	11.6259290960613	-19.2518581921227	0.692473863719857	YGL011C = 0.02285 + -0.06431 MAC1	YMR021C(MAC1)	0.0228520053345259	-0.0643109705582835
YGL012W(ERG4)	15.5325626409979	-27.0651252819958	0.452175098136366	YGL012W = 0.0431 + -0.08517 CHA4	YLR098C(CHA4)	0.0430951068289802	-0.0851694973140283
YGL013C(PDR1)	11.6772938601757	-19.3545877203514	0.836259284790184	YGL013C = 0.03988 + -0.09718 MAC1	YMR021C(MAC1)	0.03988484243727	-0.0971785189915349
YGL014W(PUF4)	17.3244696623235	-28.6489393246469	0.541237484157982	YGL014W = 0.03211 + -0.21947 GAL4 + 0.12319 HOG1	YPL248C(GAL4)	YLR113W(HOG1)	0.0321133789316253	-0.219473162644567	0.123188268083006
YGL015C(NA)	12.8499570458137	-21.6999140916273	0.366354323340254	YGL015C = -0.01922 + 0.04264 CIN5	YOR028C(CIN5)	-0.0192166057689501	0.0426367023298274
YGL016W(KAP122)	10.0172141351979	-14.0344282703958	1.10324373648178	YGL016W = -0.04135 + -0.23219 AFT2 + 0.10024 CIN5	YPL202C(AFT2)	YOR028C(CIN5)	-0.0413518392759056	-0.232185835800015	0.100238425134355
YGL017W(ATE1)	16.0356988058903	-28.0713976117806	0.997019992116337	YGL017W = 0.02647 + -0.07294 MAC1	YMR021C(MAC1)	0.0264682305850223	-0.0729390900868109
YGL018C(JAC1)	9.77500472394453	-15.5500094478891	1.07641250092620	YGL018C = -0.05189 + 0.15876 DAL82	YNL314W(DAL82)	-0.0518860613066041	0.158762845681391
YGL019W(CKB1)	11.0814396809057	-18.1628793618114	0.934408985158583	YGL019W = 0.0259 + -0.07078 MAC1	YMR021C(MAC1)	0.0258998939187960	-0.070780969074003
YGL020C(MDM39)	17.9759298147052	-29.9518596294104	0.424117993054969	YGL020C = 0.03182 + -0.14213 FAP7 + 0.07372 INO2	YDL166C(FAP7)	YDR123C(INO2)	0.0318227825725900	-0.142126109935677	0.0737204859422533
YGL021W(ALK1)	10.9588872610104	-15.9177745220209	1.09435334921359	YGL021W = 0.19806 + -0.21577 CIN5 + -0.19941 CHA4	YOR028C(CIN5)	YLR098C(CHA4)	0.198058502005079	-0.215769086556731	-0.199406614375753
YGL022W(STT3)	16.7923410602853	-29.5846821205707	0.447834800678906	YGL022W = 0.06819 + -0.18433 DAL82	YNL314W(DAL82)	0.0681863691787562	-0.184325298122432
YGL023C(PIB2)	18.6811566509359	-33.3623133018718	0.234857573391552	YGL023C = 0.0421 + -0.11322 DAL82	YNL314W(DAL82)	0.0420978925619861	-0.113223764423225
YGL024W(SST3)	23.561288407053	-43.122576814106	0.350317555722858	YGL024W = 0.01096 + -0.03556 ABF1	YKL112W(ABF1)	0.0109565726347228	-0.0355635133219518
YGL025C(PGD1)	20.5815473431063	-37.1630946862125	0.288372621093237	YGL025C = 0.04248 + -0.12224 DAL82	YNL314W(DAL82)	0.0424756659997048	-0.122240187635051
YGL026C(TRP5)	21.7374982095705	-37.474996419141	0.212254734657476	YGL026C = 0.03777 + -0.0616 MAC1 + -0.02749 IFH1	YMR021C(MAC1)	YLR223C(IFH1)	0.0377702306709887	-0.0616037112808001	-0.0274895919122507
YGL027C(CWH41)	14.5178919279633	-25.0357838559265	0.422388585787181	YGL027C = 0.08197 + -0.23 DAL82	YNL314W(DAL82)	0.0819722067251991	-0.229995020250856
YGL028C(SCW11)	5.73983045451435	-3.47966090902870	1.73515615833182	YGL028C = -0.21682 + -0.63634 AFT2 + 0.44793 CHA4 + 0.38793 GCN4	YPL202C(AFT2)	YLR098C(CHA4)	YEL009C(GCN4)	-0.216819592522399	-0.636340722685262	0.447933636148825	0.387930461878806
YGL029W(CGR1)	16.2416040781738	-28.4832081563477	1.09611276941244	YGL029W = 0.0063 + -0.2013 AFT2	YPL202C(AFT2)	0.00630176590642355	-0.201301786368259
YGL030W(RPL30)	13.237643022872	-20.4752860457440	1.14818969249246	YGL030W = 0.01599 + -0.16374 FAP7 + 0.11042 FZF1	YDL166C(FAP7)	YGL254W(FZF1)	0.0159932198693491	-0.163742754932922	0.110424755766569
YGL031C(RPL24A)	13.9990250462112	-19.9980500924224	0.521369494672719	YGL031C = 0.09337 + -0.20765 GAL4 + 0.18496 ABF1 + -0.25689 FKH2	YPL248C(GAL4)	YKL112W(ABF1)	YNL068C(FKH2)	0.093370726437975	-0.207652462001313	0.184956586016936	-0.25688720133073
YGL032C(AGA2)	8.84355438168127	-11.6871087633625	1.07026905486325	YGL032C = 0.07407 + -0.45645 GCN4 + -0.12662 DOT6	YEL009C(GCN4)	YER088C(DOT6)	0.0740727984193445	-0.456452792700605	-0.126621737033744
YGL033W(HOP2)	21.801826838834	-39.603653677668	0.232765312927629	YGL033W = -0.03241 + 0.08919 DAL82	YNL314W(DAL82)	-0.0324095204932098	0.0891867530849038
YGL034C(NA)	7.03407044948197	-6.06814089896395	1.19211456635465	YGL034C = 0.04755 + -0.09235 CIN5 + -0.19581 FAP7 + 0.16129 HAP2	YOR028C(CIN5)	YDL166C(FAP7)	YGL237C(HAP2)	0.0475514380655017	-0.0923502748676541	-0.195814859394595	0.161289813371533
YGL035C(MIG1)	6.39489209850739	-8.78978419701478	2.13165217181907	YGL035C = 0.02005 + -0.05425 GAT1	YFL021W(GAT1)	0.0200506814514012	-0.0542498212460991
YGL036W(NA)	12.8340011010604	-21.6680022021208	0.66294080028952	YGL036W = 0.02515 + -0.05408 CIN5	YOR028C(CIN5)	0.0251518154322838	-0.0540812478501986
YGL037C(PNC1)	9.23290571581056	-12.4658114316211	1.30877393239659	YGL037C = -0.04899 + 0.41975 BYE1 + -0.14343 DAL80	YKL005C(BYE1)	YKR034W(DAL80)	-0.0489879246347956	0.419753899076393	-0.143426758480782
YGL038C(OCH1)	8.03076750574941	-12.0615350114988	1.53800796428990	YGL038C = -0.09046 + 0.34242 HMS1	YOR032C(HMS1)	-0.0904568867730325	0.342417521198777
YGL039W(NA)	12.3486770885736	-20.6973541771472	0.499888365329033	YGL039W = -0.04957 + 0.11511 BAS1	YKR099W(BAS1)	-0.0495719051787339	0.115105894304076
YGL040C(HEM2)	20.6005361079668	-37.2010722159336	0.327847430339156	YGL040C = 0.01414 + -0.03579 GAT1	YFL021W(GAT1)	0.0141399565603457	-0.0357860995813212
YGL041C(NA)	11.8662378635748	-19.7324757271496	0.692620116164166	YGL041C = 0.00367 + -0.04995 HIR1	YBL008W(HIR1)	0.0036661620515852	-0.0499508093099286
YGL042C(NA)	13.4790585791591	-22.9581171583182	1.09852268845313	YGL042C = -0.0109 + 0.06261 GAL4	YPL248C(GAL4)	-0.0108964456298449	0.0626144857895496
YGL043W(DST1)	8.06420312393112	-12.1284062478622	1.20593560873012	YGL043W = 0.05319 + -0.10504 CIN5	YOR028C(CIN5)	0.0531853043192737	-0.105042742299150
YGL044C(RNA15)	18.3214032100710	-32.6428064201421	0.691020692659137	YGL044C = 0.0172 + -0.04929 FAP7	YDL166C(FAP7)	0.0171981995359547	-0.0492925576907736
YGL045W(RIM8)	15.8583854569046	-27.7167709138093	0.825229522026917	YGL045W = 0.01198 + -0.06296 GAL4	YPL248C(GAL4)	0.0119841016770427	-0.0629604924235649
YGL046W(NA)	20.9106660302661	-37.8213320605322	0.495675017300761	YGL046W = 0.03897 + -0.11774 DAL82	YNL314W(DAL82)	0.0389719501063878	-0.117744197030232
YGL047W(NA)	11.9290242943297	-19.8580485886595	0.87168454770287	YGL047W = -0.03661 + 0.06347 CIN5	YOR028C(CIN5)	-0.0366061642390991	0.0634709405406836
YGL048C(RPT6)	14.9970627955623	-25.9941255911245	0.618980146809833	YGL048C = 0.05123 + -0.14853 DAL82	YNL314W(DAL82)	0.0512283813985576	-0.148529435002601
YGL049C(TIF4632)	16.3547795377449	-28.7095590754897	0.586532183945727	YGL049C = 0.02154 + -0.0577 CAD1	YDR423C(CAD1)	0.0215351145841732	-0.05769888919752
YGL050W(NA)	21.6277680588576	-39.2555361177153	0.480194826678296	YGL050W = 0.01167 + -0.1153 CST6	YIL036W(CST6)	0.0116717069756311	-0.115304347278791
YGL051W(MST27)	17.0811511154304	-30.1623022308609	0.416175880401298	YGL051W = 0.00112 + -0.21384 ACA1	YER045C(ACA1)	0.00111525386457534	-0.213844920479757
YGL052W(NA)	12.0864851098369	-20.1729702196739	0.747874260170302	YGL052W = -0.00265 + -0.25641 AFT2	YPL202C(AFT2)	-0.00264762040488031	-0.256409638551902
YGL053W(PRM8)	21.1199174852794	-36.2398349705589	0.273693710398288	YGL053W = 0.08834 + -0.3014 GAL80 + -0.09885 GAL4	YML051W(GAL80)	YPL248C(GAL4)	0.0883424025187788	-0.301396436273803	-0.098845176973161
YGL054C(ERV14)	14.1997416941136	-20.3994833882273	0.35441921891511	YGL054C = 0.01933 + -0.11928 FAP7 + 0.21551 HIR3 + -0.11496 GAL4	YDL166C(FAP7)	YJR140C(HIR3)	YPL248C(GAL4)	0.0193343362647438	-0.119276295323645	0.215510824536457	-0.114958906152438
YGL055W(OLE1)	8.30060597258543	-10.6012119451709	1.37583648763660	YGL055W = -0.1768 + 0.28537 FZF1 + 0.20051 HAP5	YGL254W(FZF1)	YOR358W(HAP5)	-0.176801067489329	0.285368730763787	0.200506153140954
YGL056C(SDS23)	13.9502215605651	-23.9004431211301	0.733929292123862	YGL056C = -0.03382 + 0.08265 HAL9	YOL089C(HAL9)	-0.0338248473319968	0.0826459834368023
YGL057C(NA)	11.1845071937864	-18.3690143875728	0.578004836882206	YGL057C = -0.04986 + 0.11967 BAS1	YKR099W(BAS1)	-0.0498553608773218	0.119671020531188
YGL058W(RAD6)	13.1582050148393	-22.3164100296787	0.472014003827262	YGL058W = -0.0363 + 0.10296 DAL82	YNL314W(DAL82)	-0.0363047520558789	0.102964789590495
YGL059W(NA)	13.9505595535147	-23.9011191070294	0.47091878903956	YGL059W = -0.04156 + 0.1003 BAS1	YKR099W(BAS1)	-0.0415606782055884	0.100296797710082
YGL060W(YBP2)	10.8317759575457	-17.6635519150914	0.786400043815982	YGL060W = -0.01803 + 0.04335 HAL9	YOL089C(HAL9)	-0.0180274692258170	0.0433508609772715
YGL061C(DUO1)	11.6832011180887	-17.3664022361775	0.552130379161646	YGL061C = 0.03945 + -0.27501 HAC1 + 0.05628 ASH1	YFL031W(HAC1)	YKL185W(ASH1)	0.0394460208718517	-0.275011176492104	0.0562768229468381
YGL062W(PYC1)	9.31317931689128	-14.6263586337826	1.91283433866297	YGL062W = 0.23755 + -0.50171 FKH2	YNL068C(FKH2)	0.237549993285025	-0.5017144866007
YGL063W(PUS2)	3.49362390100294	-2.98724780200588	3.24797665351662	YGL063W = 0.04557 + -0.11833 MAC1	YMR021C(MAC1)	0.045574767803369	-0.118334888794098
YGL064C(MRH4)	14.551985630169	-25.103971260338	0.7948401021284	YGL064C = -0.02118 + 0.0547 HAL9	YOL089C(HAL9)	-0.0211774658655658	0.054702648361196
YGL065C(ALG2)	4.91607805821152	-3.83215611642304	1.89503897562799	YGL065C = 0.03471 + -0.65668 GZF3 + 0.71994 HIR2	YJL110C(GZF3)	YOR038C(HIR2)	0.0347093241110748	-0.656678412209892	0.719944330871958
YGL066W(SGF73)	7.00763074905296	-10.0152614981059	1.52367358621454	YGL066W = 0.05482 + -0.15281 DAL82	YNL314W(DAL82)	0.0548190830920788	-0.152805155799854
YGL067W(NPY1)	6.96084624646887	-9.92169249293775	1.85548092913583	YGL067W = -0.04737 + 0.08066 CIN5	YOR028C(CIN5)	-0.0473672542311782	0.0806566824392948
YGL068W(MNP1)	15.1737530607436	-24.3475061214871	0.511924858894404	YGL068W = 0.0267 + -0.14529 FAP7 + 0.11388 HIR3	YDL166C(FAP7)	YJR140C(HIR3)	0.0267049480288938	-0.145289555222798	0.113884994538971
YGL069C(SRF3)	4.88628409325091	-5.77256818650182	1.31042714034922	YGL069C = 0.05093 + -0.14133 DAL82	YNL314W(DAL82)	0.0509327845274953	-0.141334285756929
YGL070C(RPB9)	14.9894892750719	-25.9789785501437	0.64549244863551	YGL070C = 0.02167 + -0.05854 FAP7	YDL166C(FAP7)	0.0216729924517989	-0.0585352688731817
YGL071W(RCS1)	18.1495849355496	-26.2991698710993	0.151583241920169	YGL071W = 0.00063 + -0.27726 GAL4 + 0.31948 HAP3 + 0.20919 GAL80 + -0.1138 GCN4	YPL248C(GAL4)	YBL021C(HAP3)	YML051W(GAL80)	YEL009C(GCN4)	0.000626064054491767	-0.277255031401376	0.319477056465312	0.209193797462437	-0.113796718150061
YGL072C(NA)	12.0842749531465	-20.1685499062931	0.805880450949766	YGL072C = 0.03866 + -0.1032 DAL82	YNL314W(DAL82)	0.0386609365860502	-0.103201890509211
YGL073W(HSF1)	11.8646603381474	-19.7293206762948	0.652564049119275	YGL073W = 0.04831 + -0.13833 DAL82	YNL314W(DAL82)	0.0483125477625317	-0.138325238723126
YGL074C(NA)	11.0024342820658	-14.0048685641316	0.569561602894574	YGL074C = 0.0073 + -0.03682 ASH1 + 0.32714 FZF1 + -0.30477 CHA4	YKL185W(ASH1)	YGL254W(FZF1)	YLR098C(CHA4)	0.00729975793971988	-0.0368219226370307	0.327144730913299	-0.304774444421987
YGL075C(MPS2)	17.6340566810038	-27.2681133620075	0.303801216948249	YGL075C = -0.04328 + 0.11347 CIN5 + -0.14211 MAC1 + 0.10878 CHA4	YOR028C(CIN5)	YMR021C(MAC1)	YLR098C(CHA4)	-0.0432785411357517	0.113465965547122	-0.142113875303862	0.108779725347947
YGL076C(RPL7A)	15.2826981999510	-24.5653963999020	0.779312074289593	YGL076C = 0.01246 + -0.11472 MAC1 + 0.07729 FZF1	YMR021C(MAC1)	YGL254W(FZF1)	0.012461362331617	-0.114722642956726	0.0772942457162741
YGL077C(HNM1)	5.0903487357082	-6.1806974714164	1.22378328647351	YGL077C = 0.05875 + -0.17102 DAL82	YNL314W(DAL82)	0.0587490913715408	-0.171015175865580
YGL078C(DBP3)	14.2616417624007	-22.5232835248014	0.583261883818309	YGL078C = 0.11805 + -0.31129 HMS1 + -0.09257 FAP7	YOR032C(HMS1)	YDL166C(FAP7)	0.118048162504287	-0.311289047452846	-0.0925652417546026
YGL079W(NA)	9.67926434733388	-13.3585286946678	1.37657884719509	YGL079W = -0.0397 + 0.18509 CIN5 + -0.20452 GAL80	YOR028C(CIN5)	YML051W(GAL80)	-0.0396957344815228	0.185085944040194	-0.204521961195397
YGL080W(FMP37)	14.0601213514133	-24.1202427028267	0.798602847803509	YGL080W = -0.04576 + 0.12682 DAL82	YNL314W(DAL82)	-0.0457583495112739	0.126820580348642
YGL081W(NA)	8.6008174403585	-13.201634880717	1.47182615897099	YGL081W = 0.03716 + -0.09775 MAC1	YMR021C(MAC1)	0.0371597091364813	-0.097746810056593
YGL082W(NA)	14.3802058107897	-24.7604116215793	0.513895918864772	YGL082W = -0.04716 + 0.12493 DAL82	YNL314W(DAL82)	-0.0471623287982226	0.124927453211179
YGL083W(SCY1)	18.6958821456075	-31.3917642912149	0.318191307537055	YGL083W = 0.08223 + -0.07445 IFH1 + -0.09497 CHA4	YLR223C(IFH1)	YLR098C(CHA4)	0.0822275170154516	-0.0744470945662792	-0.0949674387283238
YGL084C(GUP1)	15.6478626894403	-27.2957253788805	0.502087867611836	YGL084C = 0.02191 + -0.05295 ABF1	YKL112W(ABF1)	0.0219126490229267	-0.0529527553522252
YGL085W(NA)	13.0806123921005	-22.1612247842010	0.450561462374943	YGL085W = -0.00404 + 0.07367 AFT2	YPL202C(AFT2)	-0.00404474626919174	0.073667298202724
YGL086W(MAD1)	19.4156583299261	-30.8313166598521	0.207213584716714	YGL086W = 0.02516 + -0.11509 MAC1 + 0.1262 FZF1 + -0.08048 FAP7	YMR021C(MAC1)	YGL254W(FZF1)	YDL166C(FAP7)	0.0251612337132684	-0.115091995543189	0.126202310361007	-0.0804793339615397
YGL087C(MMS2)	16.3106036914167	-28.6212073828334	0.690641216454276	YGL087C = 0.01225 + -0.03622 FAP7	YDL166C(FAP7)	0.0122459421577987	-0.0362191589768339
YGL088W(NA)	10.2893729750201	-16.5787459500402	0.852206848163024	YGL088W = -0.01759 + 0.08194 GAL4	YPL248C(GAL4)	-0.0175912927569853	0.0819375463829865
YGL089C(MF(ALPHA)2)	21.8920182607275	-37.784036521455	0.109773761743214	YGL089C = -0.00171 + -0.11354 HIR1 + 0.08699 HOG1	YBL008W(HIR1)	YLR113W(HOG1)	-0.00171001764123684	-0.113535801836826	0.0869917544673767
YGL090W(LIF1)	17.0158938093641	-30.0317876187282	0.423015686555863	YGL090W = -0.01121 + 0.02163 IFH1	YLR223C(IFH1)	-0.0112080732953797	0.0216281577004287
[truncated: 4,076 more rows]
